# Supplementary material for: EpCAM–PSMA: Potential predictors of treatment outcomes for PSMA-targeted alpha therapies in metastatic castration-resistant prostate cancer
Source: Mol Ther Oncol. 2026 Feb 2;34(1):201143. doi: 10.1016/j.omton.2026.201143 (PMC12925578; doi:10.1016/j.omton.2026.201143)
Supplement: Table S2. Differentially expressed genes (DEG) table — A table showing the significant (p_adjusted_value <0,05; Bonferroni-correction) DEGs between cluster 0 and cluster 1 based on the Wilcoxon rank-sum test. [file mmc2.xlsx]

## Sheet: DEG_clusters_0v1_symbols_clean_
Table S2. Differentially Expressed Genes (DEG) table. A table showing the significant (p_adjusted_value < 0,05; Bonferroni-correction) DEGs between Cluster 0 and Cluster 1 based on the Wilcoxon Rank Sum test. Column names stand for: avg_logFC = log fold-chage of the average expression between the two groups. Positive values indicate that the gene is more highly expressed in the first group, pct_1…
gene_symbol	entrez_ID	p_val	p_val_adj	avg_log2FC	pct_1	pct_2
VDAC2P5	NA	1.9018460397003204e-12	2.5247006177021753e-8	3.586286681668538	1	0.188
ST13P4	NA	3.909489573637149e-12	5.1898474090033155e-8	3.192645077942396	1	0.219
ATP8B1	5205	4.403048149674853e-12	5.8450464186933666e-8	5.434577685674489	0.97	0.156
POLR2J3	123258399	7.761378419823813e-12	1.0303229852316113e-7	3.337581359198848	0.97	0.156
HSP90AB3P	3327	7.809680535428929e-12	1.0367350910781903e-7	4.438587649765674	1	0.281
PSMA1	5682	9.075536263727813e-12	1.2047774390098672e-7	4.6660992634465615	1	0.375
SARAF	51669	9.44432876744075e-12	1.2537346438777595e-7	6.638388546505125	1	0.844
CHSY1	22856	1.148630811091899e-11	1.524807401724496e-7	6.814307682699371	1	0.344
RP11-111F16.2	NA	1.1869096917183639e-11	1.5756226157561282e-7	2.5994620704162714	0.97	0.156
GASK1B	51313	1.3078747708321945e-11	1.7362037582797383e-7	7.526582187129183	1	0.469
G3BP1	10146	1.4155512178481349e-11	1.879144241693399e-7	6.0269638974288275	1	0.781
ATL3	25923	1.4220791752303123e-11	1.8878101051182396e-7	6.31430735153101	1	0.562
RO60	6738	1.4586377828543183e-11	1.9363416567391076e-7	6.25539499825966	1	0.438
RP11-488L18.10	NA	1.5343658124568325e-11	2.0368706160364451e-7	3.510194732319184	0.939	0.156
EEF1AKMT2	399818	1.5446595083920434e-11	2.0505354973904377e-7	11.385130313650846	0.939	0.156
RBFOX2	23543	1.5455201613122807e-11	2.0516780141420527e-7	7.645953130610304	0.939	0.156
FBXO25	26260	1.549830009262171e-11	2.057399337295532e-7	6.825353932106611	0.939	0.156
TMEM263	90488	1.5541508479746503e-11	2.0631352506863482e-7	7.0737873069898605	0.939	0.156
PEBP1	5037	1.5814314272258512e-11	2.0993502196423174e-7	4.831733769565024	1	0.969
ARL6IP5	10550	1.7514079965217177e-11	2.3249941153825802e-7	6.633255059265575	1	0.656
ARL2	402	1.9628091299768474e-11	2.605629120044265e-7	4.639934714571749	1	0.469
RP11-603J24.7	NA	2.033673355133825e-11	2.6997013789401527e-7	6.181075306624736	0.97	0.188
PTMAP9	NA	2.0448909789170783e-11	2.7145927745124213e-7	3.1634987322828794	0.97	0.219
EIF3L	51386	2.1366815754960607e-11	2.8364447914710205e-7	5.553054177760965	1	0.75
SUN2	25777	2.1384428461307627e-11	2.8387828782385877e-7	4.453856748169372	0.939	0.156
SFPQ	6421	2.27364850066798e-11	3.0182683846367437e-7	6.1180735041202174	1	0.438
SARS1	6301	2.4230283942060072e-11	3.2165701933084744e-7	5.235717848703323	1	0.938
ATP5F1A	498	2.486598894394334e-11	3.300960032308478e-7	4.247929875465879	1	1
SECISBP2	79048	2.8581044219162103e-11	3.794133620093769e-7	7.064130337419716	0.939	0.219
CDC42SE2	56990	3.001429488209892e-11	3.984397645598632e-7	6.776566297462889	0.939	0.219
SELENOTP1	NA	3.0803224262550835e-11	4.0891280208536237e-7	3.2739227219765303	0.939	0.156
GNG12	55970	3.117445361768879e-11	4.138408717748187e-7	5.18483033546042	1	0.375
TLE1	7088	3.2191872406951363e-11	4.2734710620227936e-7	5.140365923246801	0.939	0.188
MCFD2	90411	3.300849926312273e-11	4.3818782771795427e-7	2.062732236412206	1	0.281
TRAPPC11	60684	3.3618722677527854e-11	4.4628854354418226e-7	7.933716610407377	0.97	0.25
SNX14	57231	3.4492171062546e-11	4.578835708552981e-7	6.357850535895624	0.939	0.219
SAR1B	51128	3.5483138298395065e-11	4.710386609111945e-7	5.628309211927624	1	0.594
LRRC57	255252	3.752337248803343e-11	4.981227697786438e-7	9.103545677591184	0.939	0.219
UBE2A	7319	3.761088775810313e-11	4.99284534988819e-7	6.293518599710306	0.939	0.25
BEX4	56271	3.7669822280049446e-11	5.000668907676564e-7	7.261328083883391	0.939	0.25
TBK1	29110	3.9149154386320253e-11	5.197050244784013e-7	6.041138694793486	0.939	0.25
SPRYD3	84926	3.95800715522325e-11	5.254254498558864e-7	7.263976736223327	0.97	0.188
NIPSNAP3A	25934	3.9897291130393126e-11	5.296365397559687e-7	6.956533786704335	1	0.344
UQCRFS1P1	NA	4.023577556023974e-11	5.3412992056218255e-07	1.8495484876952415	1	0.219
CIRBP	1153	4.280154425959119e-11	5.681905000460731e-7	5.315538161534727	1	0.719
CALU	813	4.4652646669943464e-11	5.927638845434995e-7	6.135041101366333	1	0.781
EAF1	85403	4.485829456019019e-11	5.954938602865248e-7	5.544756178326136	0.939	0.219
NFIB	4781	4.614861785075988e-11	6.126229019688374e-7	6.4493176070775995	1	0.469
LINC01278	92249	5.111134834392852e-11	6.785031492656512e-7	6.9284645938906335	0.97	0.25
NPLOC4	55666	5.2993191849387197e-11	7.03484621800615e-7	8.273499537070633	0.939	0.281
EIF4BP6	NA	5.328019352553271e-11	7.072945690514466e-7	3.334707683916143	0.939	0.188
SUCLG2	8801	5.4387429536956043e-11	7.219931271030915e-7	6.141795936446642	1	0.438
C1orf131	128061	5.4829838991272033e-11	7.278661126091363e-7	6.417185965857421	0.97	0.375
EIF3FP3	339799	5.645287887635423e-11	7.494119670836023e-7	4.577519517535594	0.939	0.25
BZW1P2	NA	5.97538371793705e-11	7.932321885561434e-7	3.157879659781719	0.97	0.25
EIF4H	7458	6.225593573612721e-11	8.264475468970887e-7	4.8043807300791315	1	0.938
PSME2P2	338099	6.40558032398649e-11	8.503407880092066e-7	4.026389980745256	0.97	0.25
SDHAF2	54949	6.475113861409418e-11	8.595713651021002e-7	6.051530300640082	0.939	0.25
ST6GAL1	6480	6.532618768901725e-11	8.672051415717041e-7	7.069219968415215	1	0.531
MITD1	129531	6.868460547217464e-11	9.117881376431184e-7	5.968509713872184	0.909	0.156
RABGEF1P1	NA	6.872084469027732e-11	9.122692132634313e-7	6.411344066634939	0.909	0.156
ESCO1	114799	6.88296666574746e-11	9.137138248779753e-7	5.1185006800163295	0.909	0.156
INO80C	125476	6.912062484557802e-11	9.175762948250482e-7	7.923120361442515	0.909	0.156
EEF1A1P12	NA	6.922342019573958e-11	9.18940903098443e-7	3.040709449017964	1	0.312
KMT2C	58508	6.939033897004484e-11	9.211567498273453e-7	8.131331589459844	1	0.625
TM2D3	80213	7.000318334859746e-11	9.292922589526313e-7	6.396607541330209	0.97	0.406
TMEM241	85019	7.070627657989263e-11	9.386258215980747e-7	7.385973088461278	0.939	0.25
DTD1	92675	7.08859545693157e-11	9.410110469076658e-7	6.435303669607546	0.939	0.25
SPDYE2	441273	7.196092272046364e-11	9.552812491141549e-7	5.083858032918937	0.909	0.156
VAPA	9218	7.348618339562226e-11	9.755290845768854e-7	4.872669183490495	1	0.688
GASK1B-AS1	285505	7.523158652302627e-11	9.986993110931736e-7	7.116233677303153	0.909	0.156
GNG10	2790	7.762725259344509e-11	1.0305017781779837e-6	3.12344756758337	0.97	0.219
SLC44A1	23446	7.811770939955463e-11	1.0370125922790877e-6	7.908322453087945	0.939	0.219
PSME2P1	257093	7.829687997161522e-11	1.039391081623192e-6	4.196972695917168	0.97	0.219
STRADA	92335	8.101892511228633e-11	1.0755262308656012e-6	5.654657724658396	0.909	0.156
DNAJC3	5611	8.134074907331425e-11	1.0797984439482466e-6	5.540121933876272	1	0.312
PLEKHA3	65977	8.137253499678504e-11	1.0802204020823214e-6	3.538891803555319	0.97	0.219
MBIP	51562	8.525804382277821e-11	1.1318005317473808e-6	7.180572245641821	0.939	0.219
MIER1	57708	9.141975472778745e-11	1.2135972440113785e-6	3.323337665142034	0.97	0.25
CRBN	51185	9.178456771979332e-11	1.2184401364802564e-6	3.915137078431292	0.97	0.25
SPCS3	60559	9.19963126402782e-11	1.2212510502996931e-6	4.975039255556409	0.939	0.312
PTBP2	58155	9.228664626910916e-11	1.2251052292224242e-6	1.6418930913245777	0.97	0.188
RPL6P10	642828	9.514282986250953e-11	1.263021066424814e-6	4.03031627515789	1	0.438
SS18	6760	9.53329119927896e-11	1.265544406704282e-6	6.598393011426346	0.97	0.406
CTD-2017D11.1	NA	9.861514026645014e-11	1.3091159870371256e-6	6.851310455804616	0.909	0.188
LLPH	84298	9.895988282590242e-11	1.3136924445138546e-6	5.186346883268456	0.909	0.156
GDI2	2665	9.92803205745521e-11	1.317946255627179e-6	3.903023595577972	1	0.781
EEF1A1P11	NA	1.0035278670083098e-10	1.3321832434535313e-6	3.1335236728373896	0.97	0.375
OCIAD1	54940	1.0360456592265481e-10	1.3753506126232426e-6	5.681203324317158	0.97	0.438
MMP24OS	101410538	1.0744685828246698e-10	1.426357043699749e-6	4.047010514073261	0.909	0.188
EIF3F	8665	1.0894191603124364e-10	1.4462039353147593e-6	4.241319173610137	1	0.844
SEPTIN2	4735	1.098061996855511e-10	1.4576773008256907e-6	4.983870575388399	1	0.969
ARCN1	372	1.1001848635946434e-10	1.4604954064218892e-6	6.766838890376183	0.97	0.344
SMN2	6606	1.1577401456593484e-10	1.536900043362785e-6	2.34555239895756	0.97	0.156
SRP19	6728	1.170570618727771e-10	1.553932496361116e-6	2.4583968234561095	0.97	0.219
GLRX2	51022	1.1855293896091237e-10	1.5737902647061118e-6	4.894205335977403	0.909	0.188
RP11-278C7.1	100420981	1.1980954831921564e-10	1.5904717539375875e-6	2.3404905459137897	1	0.281
FUNDC2	65991	1.2012880889384787e-10	1.5947099380658303e-6	6.5586059408924235	0.97	0.5
PAN3	255967	1.2162992879393328e-10	1.6146373047394644e-6	4.494931486944964	0.97	0.281
NDFIP1	80762	1.227038669448024e-10	1.628893833692252e-6	1.108038283728475	1	0.531
GSTK1	373156	1.2515993887117461e-10	1.661498188514843e-6	6.1988534916651465	1	0.562
KDELR2	11014	1.2661850745908485e-10	1.6808606865193515e-6	5.024892609650504	1	0.781
PSMB6	5694	1.2691228694010146e-10	1.6847606091298469e-6	0.6749471786512959	1	0.844
MYADM	91663	1.2720429384056098e-10	1.688637000733447e-6	6.025995208532944	0.97	0.281
HNRNPCP2	NA	1.325706966538483e-10	1.7598759980798363e-6	4.362466723362105	0.939	0.219
TCEAL8	90843	1.329212223755645e-10	1.7645292270356186e-6	3.7386347552531456	0.97	0.312
C11orf58	10944	1.346992824235095e-10	1.7881329741720886e-6	4.872436879224389	1	0.812
ZFYVE26	23503	1.3854643956269568e-10	1.8392039851947852e-6	5.379527963585223	0.909	0.219
ATP2A2	488	1.387546999366634e-10	1.8419686416592067e-6	7.515360899003524	0.909	0.219
ZNF22	7570	1.3882418307083167e-10	1.8428910302652903e-6	5.864680723511941	0.909	0.219
PNPT1	87178	1.401459061400851e-10	1.8604369040096298e-6	3.887800404273886	0.97	0.375
FTX	100302692	1.4289457525440885e-10	1.8969254865022775e-6	5.755581272333552	0.97	0.25
CACFD1	11094	1.4536448940112754e-10	1.929713596799968e-6	6.142415795528696	0.97	0.219
TMEM230	29058	1.463719374684537e-10	1.9430874698937225e-6	5.408328408311999	1	0.594
SEL1L3	23231	1.4718650911926014e-10	1.9539009085581786e-6	7.513746558638867	0.909	0.188
TMEM184B	25829	1.4740934496863105e-10	1.956859054458577e-6	6.699318307248337	0.909	0.188
STRN3	29966	1.4880547220001007e-10	1.9753926434551335e-6	2.7384495939962386	1	0.312
API5	8539	1.515257484952862e-10	2.0115043112749242e-6	6.066816087573378	0.97	0.375
RAP1GDS1	5910	1.559236685553411e-10	2.069886700072153e-6	4.242843422838314	1	0.312
TP53TG1	11257	1.5771667381324534e-10	2.0936888448708318e-6	3.75815981643533	0.909	0.219
CD59	966	1.5785574164806254e-10	2.09553497037803e-6	5.618749767031413	1	0.688
GFM1	85476	1.6141913838692831e-10	2.1428390620864733e-6	6.962391396937417	0.97	0.406
EEF1A1P19	100421796	1.6224982930876389e-10	2.1538664840738407e-6	2.9556058806415466	0.97	0.281
SCNN1A	6337	1.6244155683388006e-10	2.156411666969758e-6	6.371019032842937	0.909	0.188
NDUFC2	4718	1.6409668043382364e-10	2.1783834327590087e-6	2.2182316488742835	1	0.469
FAM76A	199870	1.660074189263141e-10	2.2037484862468196e-6	6.72856967304515	0.909	0.219
HECTD1	25831	1.6924187369660298e-10	2.246685873322405e-6	5.861268127907756	0.97	0.406
C11orf54	28970	1.702513083087918e-10	2.2600861177992113e-6	5.173363636258847	0.939	0.156
PRKAR1A	5573	1.7057604124220624e-10	2.264396947490288e-6	3.9486051361294594	1	0.594
RNF13	11342	1.7076327024031347e-10	2.266882412440161e-6	6.611346390123222	0.939	0.375
ATP2B1	490	1.727787425336387e-10	2.293637807134054e-6	6.984182697595248	1	0.5
PGM2	55276	1.7512709309998302e-10	2.3248121609022746e-6	6.533873728788694	0.939	0.375
UTP25	27042	1.7700589020169004e-10	2.3497531924274352e-6	8.134567076377381	0.909	0.188
UBE2R2	54926	1.7814165365882858e-10	2.3648304523209494e-6	3.9979492604352376	0.97	0.344
TMEM14B	81853	1.7958145463753055e-10	2.383943810313218e-6	4.374716672733529	0.97	0.344
USP16	10600	1.8868133063035422e-10	2.5047446641179525e-6	3.1581733236217437	0.97	0.219
SDHA	6389	1.8917054420908883e-10	2.5112389743756544e-6	6.312665665861854	1	0.781
TMCO1	54499	1.9020728654038162e-10	2.5250017288235658e-6	2.395214554679658	1	0.812
EXOSC1	51013	1.9173624803853641e-10	2.5452986927115707e-6	7.51988241875742	0.909	0.25
TTC17	55761	1.9436160983326484e-10	2.5801503705365908e-6	6.968372097318832	0.97	0.5
CLTC	1213	1.9927506767721402e-10	2.6453765234150163e-6	6.244216425367698	0.97	0.656
SLC30A4	7782	1.99670242966622e-10	2.6506224753819072e-6	5.10528849188353	0.97	0.438
SERBP1P5	NA	2.0109343757896668e-10	2.669515383860783e-6	3.199731823925276	0.909	0.156
SRSF4	6429	2.0126239054111504e-10	2.671758234433302e-6	6.885540037504498	1	0.531
SLC16A1	6566	2.0307792649201172e-10	2.6958594741814557e-6	6.653221398779492	0.939	0.344
LDHA	3939	2.0471550184344689e-10	2.7175982869717572e-6	2.5678747719590618	1	1
BRCC3	79184	2.07403623084017e-10	2.7532830964403255e-6	5.4272810950335915	0.939	0.188
MRPL54	116541	2.1008778982708834e-10	2.7889154099545976e-6	4.307887653572616	0.97	0.406
EIF3E	3646	2.163120509201553e-10	2.871542475965062e-6	3.9167438655551186	1	0.969
SMIM12	113444	2.1790457466686831e-10	2.892683228702677e-6	8.888334161439698	0.909	0.219
SLC25A5	292	2.189644120315467e-10	2.9067525697187825e-6	3.058114922001945	1	1
MRPL49	740	2.1948568695572537e-10	2.9136724943372543e-6	6.6226058763524005	0.97	0.406
FLII	2314	2.1968214678498853e-10	2.916280498570723e-6	4.880079965372163	1	0.688
LDHAP4	NA	2.2646995553516443e-10	3.006388659729308e-6	2.655601624308942	1	0.344
VEZF1	7716	2.268043530982468e-10	3.0108277873792265e-6	7.466499019911719	0.909	0.219
PSME2	5721	2.294925357730626e-10	3.046513412387406e-6	4.071319954906685	1	0.781
RNF185	91445	2.3382647182116023e-10	3.104046413425902e-6	7.061888386633046	0.909	0.188
MAN1A2	10905	2.362914463602636e-10	3.1367689504324997e-6	7.142402323162774	0.909	0.219
EEF1A1P9	NA	2.375192852701295e-10	3.153068511960969e-6	3.0785334025466895	0.939	0.219
GGPS1	9453	2.3820904834831523e-10	3.1622251168238844e-6	5.086740287049301	0.939	0.25
XRCC6P2	389901	2.3853579190559154e-10	3.1665626375467278e-6	3.2598319737954498	0.909	0.188
RALB	5899	2.422660798195562e-10	3.2160822096046085e-6	6.315129678333161	0.939	0.281
BAD	572	2.4292499150243986e-10	3.2248292621948892e-6	6.094919262723778	0.909	0.188
RAB9A	9367	2.434212966527267e-10	3.2314177130649474e-6	6.078262973283961	0.939	0.281
EMC6	83460	2.4424388930981475e-10	3.2423376305877907e-6	3.1077892996965923	0.939	0.156
MED21	9412	2.450699933828935e-10	3.253304162157911e-6	5.109693453779354	0.97	0.281
XRCC5	7520	2.475573540830084e-10	3.2863238754519362e-6	3.7821543679324616	1	0.781
CNPY2	10330	2.4939151523619934e-10	3.3106723647605463e-6	4.803408235912959	0.939	0.25
RP11-333E13.2	NA	2.494098663997056e-10	3.310915976456092e-6	3.1449483359110997	0.909	0.188
COA8	84334	2.517904794396642e-10	3.3425186145615423e-6	3.717914322922215	0.97	0.25
TIA1	7072	2.5211038704912953e-10	3.3467653880771944e-06	8.31451062332488	0.97	0.344
SNX2	6643	2.5311626078154205e-10	3.360118361874971e-6	3.6173763396299563	1	0.469
ANXA7	310	2.6050900635897495e-10	3.4582570594153923e-6	5.586181213795044	1	0.688
SELENOF	9403	2.6113009939614506e-10	3.4665020694838256e-6	3.1194991413631215	1	0.531
NR2F2	7026	2.661855249098731e-10	3.533612843178565e-6	4.372755156400242	0.97	0.25
SIAE	54414	2.737441162965444e-10	3.633953143836627e-6	3.564265899584946	0.939	0.219
UQCRFS1	7386	2.776133177270158e-10	3.685316792826135e-6	1.4645883800701984	1	0.719
CEP162	22832	2.805301219613274e-10	3.7240373690366212e-6	5.364147922938405	0.879	0.156
RPS4XP3	128580	2.8160820503977595e-10	3.738348921903026e-6	2.853082445842192	0.97	0.406
RAB4A	5867	2.863320581133755e-10	3.80105807145506e-6	6.672647566119769	0.909	0.25
CERS5	91012	2.8897039526894184e-10	3.836081997195203e-6	7.058341355570219	0.939	0.281
CLCN6	1185	2.8907235615108005e-10	3.837435527905588e-6	6.6041432265341795	0.879	0.156
PRXL2C	195827	2.8936109867025196e-10	3.841268584847595e-6	6.164084122853252	0.879	0.156
HIBADH	11112	2.91680429328119e-10	3.87205769933078e-6	7.4057861278063	0.879	0.156
STRAP	11171	2.936943254228238e-10	3.898792169987986e-6	5.716992946604183	1	0.625
NFXL1	152518	2.941176102542905e-10	3.9044112761257065e-6	6.538279686200281	0.909	0.219
RTL8B	441518	2.962149408706761e-10	3.932253340058225e-6	4.8792304920098655	0.879	0.156
ALDH1B1	219	2.99019084318413e-10	3.969478344326933e-6	7.46593490013212	0.939	0.281
PITPNA-AS1	100306951	3.00231182265854e-10	3.985568944579212e-6	3.4978639304084647	0.879	0.156
IL6ST	3572	3.024181562973631e-10	4.0146010248474946e-6	4.370221970529082	1	0.219
PIPSL	NA	3.0753712357727666e-10	4.082555315488348e-6	7.721727428547739	0.939	0.188
UBE2N	7334	3.1014981721398346e-10	4.1172388235156305e-6	5.9788982018983	0.97	0.594
ATP5PB	515	3.162237777419515e-10	4.197870649524406e-6	4.431866870275095	1	0.812
ACOT13	55856	3.1751779134604804e-10	4.215048680118788e-6	6.715300561570766	0.939	0.344
SRSF6	6431	3.180147703427357e-10	4.221646076299816e-6	4.289518457364385	1	0.562
ITFG2	55846	3.1810695442543097e-10	4.222869819997596e-6	6.382057018011804	0.939	0.344
GPR89A	51463	3.1902731488784746e-10	4.235087605136175e-6	5.420764110305801	0.879	0.156
ITGB1P1	NA	3.254495123517766e-10	4.320342276469834e-6	2.9236966326868026	0.879	0.156
S100A16	140576	3.3114842558594187e-10	4.395995349653378e-6	8.145970082898687	0.939	0.469
AP004372.1	NA	3.3197450179941725e-10	4.406961511387264e-6	4.194010619966625	0.879	0.156
ABCC1	4363	3.3323278879756075e-10	4.423665271287619e-6	-1.3827555580312731	0.97	0.312
MORF4L1P1	NA	3.38688497244969e-10	4.4960898009269635e-6	3.099746856313626	0.939	0.219
DCAF13	25879	3.388359059930177e-10	4.4980466520573105e-6	8.415117339253825	1	0.688
UBE2K	3093	3.3949491026869146e-10	4.506794933816879e-6	6.646387828637023	0.909	0.25
RANP1	NA	3.400612797090651e-10	4.514313488137839e-6	3.164192502452964	0.939	0.281
BCL10	8915	3.402579555524757e-10	4.516924359959115e-6	6.898369922440958	0.909	0.312
PLCB4	5332	3.410176996937823e-10	4.52700996343496e-6	3.7935491225325744	0.879	0.156
EIF6	3692	3.416114468182174e-10	4.534891956511835e-6	4.080675556271654	1	0.844
ZNF532	55205	3.430176335111099e-10	4.553559084859983e-6	6.990295301486595	0.97	0.344
C22orf39	128977	3.4791690540097895e-10	4.618596919197995e-6	4.9873435663085415	1	0.375
RPS3P3	440991	3.4916595942819764e-10	4.635178111409324e-6	2.573640202968352	1	0.5
ATG4B	23192	3.534913114501949e-10	4.692597159501337e-6	5.091769173118672	0.97	0.406
PTMAP5	NA	3.5487478468212297e-10	4.710962766655183e-6	3.293366178760424	1	0.438
DEGS1	8560	3.602692467273349e-10	4.782574250305371e-6	6.855866679261683	0.97	0.531
FAM32A	26017	3.639351069288299e-10	4.8312385444802165e-6	0.638227790610264	1	0.438
IDH3B	3420	3.652947119236762e-10	4.849287300786802e-6	5.312046267091709	1	0.656
CNBP	7555	3.658084915192808e-10	4.856107724918453e-6	3.310802549874426	1	0.969
NREP	9315	3.6776549515433774e-10	4.882086948173834e-6	5.313483660363395	0.97	0.219
SCAMP2	10066	3.7688219083803863e-10	5.003111083374963e-6	3.7115183882057794	0.97	0.25
RPSAP58	NA	3.817526905932188e-10	5.06776696762498e-6	1.767690954611548	1	0.312
GNS	2799	3.833696158587791e-10	5.089231650525292e-6	7.144720545847951	0.97	0.5
PERP	64065	3.8385547109629534e-10	5.09568137880332e-6	3.4928102310677964	1	0.5
GHITM	27069	3.8879352252916286e-10	5.161234011574637e-6	5.437819319947029	0.97	0.844
B4GALT1	2683	3.9156267954831884e-10	5.197994571003933e-6	5.242979668025033	0.97	0.25
PWWP2A	114825	3.929750977524166e-10	5.21674442266333e-6	4.809850934861674	0.879	0.156
PWAR5	8123	3.9491277832050263e-10	5.242467132204673e-6	5.641405900386438	0.879	0.156
PDP1	54704	3.951070192467927e-10	5.245045680501174e-6	5.917923535583854	0.879	0.156
LINC00674	NA	3.9685906664290543e-10	5.26830410968457e-6	4.282933963271498	0.879	0.156
RP11-255H23.2	NA	3.98030985419517e-10	5.283861331444088e-6	5.087977079374083	0.879	0.156
UQCC6	728568	3.982266081842169e-10	5.286458223645479e-6	7.077398386410761	0.879	0.156
CDK4	1019	4.0006192886241855e-10	5.310822105648606e-6	4.220855841107168	1	0.594
RPLP0P2	NA	4.0435329416861974e-10	5.367789980088427e-6	2.848690676725035	0.97	0.344
STARD3NL	83930	4.0556411101489984e-10	5.383863573722795e-6	7.231331328903271	0.909	0.219
PTMAP4	NA	4.095578642559935e-10	5.436880647998314e-6	2.576296085837229	1	0.281
FAM120B	84498	4.1370241911388014e-10	5.491899613736759e-6	7.2426109160678225	0.97	0.312
HNRNPKP4	644063	4.1505251879604114e-10	5.509822187017446e-6	2.9141859532615655	0.939	0.281
PTP4A1	7803	4.1607093176282637e-10	5.52334161915152e-6	4.144152721493968	1	0.625
MTHFS	10588	4.165542462463159e-10	5.529757618919843e-6	6.191444998815199	0.879	0.156
COX11	1353	4.2099481877827737e-10	5.588706219281632e-6	6.602403345728393	0.909	0.25
RPS3AP47	146053	4.256525938886854e-10	5.650538183872299e-6	2.6177362418851624	1	0.438
PAPSS2	9060	4.333008461054712e-10	5.75206873205013e-6	5.9025817580428805	0.879	0.188
MIDEAS	91748	4.3333930848107435e-10	5.752579320086262e-6	0.5369051672721197	1	0.344
DPP3-DT	101928069	4.335106214141382e-10	5.754853499272685e-6	4.275773517664471	0.879	0.188
ETFRF1	144363	4.3393044654407746e-10	5.760426677872629e-6	4.466876430798462	0.879	0.188
ARF4	378	4.345083150195526e-10	5.768097881884561e-6	6.273604553247725	1	0.594
HYCC1	84668	4.356134124096749e-10	5.782768049738434e-6	4.879983902978906	0.879	0.188
FZD5	7855	4.3624603909160675e-10	5.79116616894108e-6	6.6964150033555585	0.879	0.188
ZNF706	51123	4.3665383567454393e-10	5.7965796685795705e-6	3.8159525341920775	1	0.719
RAB29	8934	4.379370920629178e-10	5.813614897135234e-6	7.812221190116992	0.879	0.188
PJA2	9867	4.3797797048702624e-10	5.814157558215273e-6	4.835414168444341	1	0.375
MRPL13	28998	4.4274017710862283e-10	5.877375851116968e-6	4.553450718317562	0.97	0.438
BCLAF1	9774	4.4292271919031066e-10	5.879799097251374e-6	4.389569092344738	0.97	0.344
CDS2	8760	4.4430477910164075e-10	5.898145942574281e-6	5.363353343989914	0.97	0.188
TFG	10342	4.4533841339758505e-10	5.9118674378529415e-6	3.50410946661363	0.97	0.344
KAT7	11143	4.479199662620165e-10	5.946137552128269e-6	3.7943617334479867	1	0.406
SVIL	6840	4.590841938031469e-10	6.094342672736775e-6	2.9285856667078374	0.939	0.25
CYP20A1	57404	4.6055702688263525e-10	6.113894531866983e-6	4.708078252434417	0.939	0.281
HS3ST1	9957	4.605913751937952e-10	6.114350505697631e-6	1.226253470585216	0.939	0.219
PAFAH1B2	5049	4.662877787341178e-10	6.189970262695414e-6	3.713904445182232	1	0.656
C1orf43	25912	4.674178857698946e-10	6.204972433595352e-6	3.530997034283576	1	0.969
RAB13	5872	4.682977291341074e-10	6.216652354255275e-6	2.052198504201076	1	0.438
GOLGA8A	23015	4.698923667828091e-10	6.237821169041792e-6	4.357054315172435	0.879	0.188
MIR99AHG	388815	4.731922303854956e-10	6.281626858367455e-6	3.6835669019386437	1	0.344
ANXA2P1	NA	4.818017086662701e-10	6.395917682544736e-6	3.133144066193734	0.909	0.219
UCK2	7371	4.904376052982147e-10	6.5105592103338005e-6	3.5287233210384277	0.97	0.312
MBNL1	4154	4.97092282593654e-10	6.598900051430757e-6	4.172273520666598	1	0.594
DMAC2L	27109	4.991713827288967e-10	6.6265001057261044e-6	9.06531783854931	0.879	0.188
PABPC1P3	NA	5.003509277579364e-10	6.642158565986605e-6	2.247632489815047	0.879	0.156
CMAHP	NA	5.014632625759985e-10	6.65692481069638e-6	3.2708470804016665	0.939	0.219
SNAPIN	23557	5.043804753830416e-10	6.695650810709877e-6	6.122799465021996	0.97	0.344
TRAM1	23471	5.113005348829766e-10	6.787514600571514e-6	6.201716501584444	0.939	0.438
EMC4	51234	5.148044358042548e-10	6.8340288853014825e-6	5.410273281569918	1	0.5
STAG3L3	NA	5.173973409873083e-10	6.868449701606518e-6	4.059143484749957	0.879	0.188
KDM5D	8284	5.208833330446834e-10	6.914726246168172e-6	7.500693583823551	0.879	0.188
C17orf58	284018	5.226342438586682e-10	6.937969587223819e-6	6.319939541793908	0.879	0.188
CLUAP1	23059	5.227201807337357e-10	6.939110399240341e-6	6.781841769244108	0.909	0.25
PTGES3P1	NA	5.251598221576349e-10	6.9714966391426025e-6	2.84411794693521	0.939	0.219
UFD1	7353	5.275913899850478e-10	7.00377570205151e-6	4.083482148570642	1	0.562
UBE2H	7328	5.303967362514896e-10	7.0410166737385245e-6	2.8280838202320373	0.97	0.25
TMX2	51075	5.344247265238854e-10	7.094488244604579e-6	5.40406638145784	1	0.656
ZNF506	440515	5.364838756726967e-10	7.121823449555048e-6	5.108934371553165	0.909	0.281
RWDD3	25950	5.440379575474848e-10	7.222103886442861e-6	4.1554963034831465	0.879	0.188
CASZ1	54897	5.458628095527383e-10	7.2463287968126005e-6	9.324976027272374	0.879	0.188
RPL5P1	647436	5.565043230487018e-10	7.387594888471517e-6	2.430613305533298	1	0.281
EIF4BP7	NA	5.582612415839353e-10	7.4109179820267415e-6	2.895772631124364	0.879	0.156
CSRP1	1465	5.583552426804519e-10	7.412165846582999e-6	4.003117786190813	1	0.875
RAB1A	5861	5.595614371408878e-10	7.428178078045286e-6	-0.6541978020817893	1	0.594
RPL6P22	388460	5.628684577177082e-10	7.4720787762025765e-6	2.9956215594894258	0.879	0.156
RPL21P80	100133273	5.635830747246576e-10	7.4815653169698295e-6	2.634303819628572	0.97	0.406
CASP4	837	5.636365765912396e-10	7.482275554248705e-6	5.9339588388066895	0.909	0.188
MORN2	729967	5.639574674528982e-10	7.486535380437223e-6	6.393981911040567	0.879	0.156
WBP1L	54838	5.647945854352508e-10	7.497648121652954e-6	3.268807970857009	0.939	0.25
STX8	9482	5.655746976415999e-10	7.5080041111922385e-6	4.737885680320408	0.939	0.25
TMEM70	54968	5.697516912183617e-10	7.563453700923751e-6	7.170581279050358	0.909	0.281
SOAT1	6646	5.715619909182011e-10	7.58748542943912e-6	4.796491291209912	1	0.312
OGA	10724	5.795602393653237e-10	7.693662177574672e-6	2.8388440235749473	0.97	0.25
TPD52L2	7165	5.827239529062986e-10	7.735660474831114e-6	3.912489563116285	1	0.625
MAPKAPK2	9261	5.94533191855742e-10	7.892428121884976e-6	6.565609745676275	0.879	0.188
IKZF3	22806	5.952058394376254e-10	7.901357518534477e-6	0.8382489300033878	0.758	0
RPE	6120	6.011741450154274e-10	7.980586775079798e-6	5.732311493010705	1	0.469
UXT	8409	6.026055203017497e-10	7.999588282005728e-6	3.590804944092225	1	0.531
TMEM43	79188	6.048696601532846e-10	8.029644738534853e-6	5.834766137102775	0.97	0.5
RMND5A	64795	6.052284352079203e-10	8.034407477385141e-6	5.494345364602058	0.939	0.281
CNN3	1266	6.059075673910186e-10	8.043422957115772e-6	6.576964379303117	0.97	0.469
RPLP0P6	220717	6.061978353864015e-10	8.04727626475448e-6	3.641060749272872	1	0.438
TMED2	10959	6.073027324110368e-10	8.061943772756514e-6	3.2150021147653733	1	0.938
TLK1	9874	6.133315146271734e-10	8.141975856675727e-6	4.015477336618945	0.909	0.281
GPD1L	23171	6.152916392253509e-10	8.167996510716533e-6	7.116952868800777	0.879	0.188
PPP2R5A	5525	6.161703833421314e-10	8.179661838866795e-6	6.696743972697056	0.879	0.188
PMS2P1	NA	6.188133908411195e-10	8.214747763415862e-6	6.586738562795628	0.879	0.188
DCUN1D1	54165	6.308573494660479e-10	8.374631314161785e-6	3.9930170678684562	0.939	0.281
ARMCX3	51566	6.327469153793264e-10	8.399715301660558e-6	3.4903311425793753	0.939	0.312
SPATA13	221178	6.337852894219601e-10	8.413499717076522e-6	6.920318901249791	0.939	0.344
SUMF1	285362	6.367074623093284e-10	8.452291562156335e-6	6.602550252203842	0.879	0.219
CYRIB	51571	6.382050006346709e-10	8.472171383425256e-6	5.859697842897392	0.879	0.219
RNF111	54778	6.382050006346709e-10	8.472171383425256e-6	6.80851885519124	0.909	0.188
COA1	55744	6.388049020658009e-10	8.480135074923506e-6	7.839121967876255	0.879	0.219
PMF1	11243	6.394053104061799e-10	8.4881054956420385e-06	6.813882965055101	0.879	0.219
CBY1	25776	6.403068741975288e-10	8.500073754972195e-6	5.981067394013955	0.879	0.219
NIN	51199	6.40607649325091e-10	8.504066544790583e-6	6.9176275457020955	0.879	0.219
RDH13	112724	6.40607649325091e-10	8.504066544790583e-6	6.710493382805015	0.879	0.219
SPCS2P4	NA	6.410144886746495e-10	8.509467337155973e-6	3.113753714307505	0.879	0.188
RBM3	5935	6.413130350341596e-10	8.513430540078469e-6	1.0350243671652155	1	0.906
ANKIB1	54467	6.437592384819892e-10	8.545903890848407e-6	6.793118439744283	0.879	0.188
PLEKHG2	64857	6.437592384819892e-10	8.545903890848407e-6	7.097152317252342	0.879	0.188
LAPTM4A	9741	6.471083936776061e-10	8.590363926070222e-6	3.5661600952654435	1	0.844
AGO4	192670	6.486648930410185e-10	8.61102645511952e-6	5.876171413147142	0.879	0.188
ZNF148	7707	6.549054211032937e-10	8.693869465146224e-6	5.943103233822949	0.909	0.25
NARS2	79731	6.647271822535138e-10	8.824253344415395e-6	4.663950796867985	0.879	0.219
NDUFB5	4711	6.692524417856683e-10	8.884326164704747e-6	5.84035802084545	0.97	0.406
EXOSC4	54512	6.700450114721264e-10	8.894847527292477e-6	6.23426652162474	0.879	0.219
ANKRD13C	81573	6.760408360488142e-10	8.97444209854801e-6	2.9510960456440696	0.97	0.219
AOPEP	84909	6.773451714202337e-10	8.991757150603601e-6	3.7921071483586672	0.909	0.156
FLNB	2317	6.839581307684537e-10	9.079544185951224e-6	4.53489963127601	1	0.625
EIF4BP3	100128771	6.986254600040609e-10	9.274252981553908e-6	3.2740109089652116	0.879	0.188
ZFAND6	54469	6.99081542985188e-10	9.280307483128371e-6	7.826669595787759	0.939	0.375
CCT6A	908	6.998731143465693e-10	9.290815592950707e-6	3.448209065980312	1	0.781
WARS2-AS1	101929147	7.012413597367254e-10	9.30897905050503e-6	1.1053530001462286	0.758	0
ZNF736	728927	7.079302737481507e-10	9.3977743840067e-6	6.297898468530061	0.879	0.188
RP11-452L6.1	NA	7.0952093910689e-10	9.418890466643964e-6	2.462565869361429	0.848	0.156
SLC25A24	29957	7.22630838912753e-10	9.592924386566796e-6	3.9978124407622366	0.879	0.156
RAB3GAP1	22930	7.238615652188067e-10	9.609262278279658e-6	4.444668463449593	0.939	0.312
FERMT2	10979	7.308763600801053e-10	9.702383680063398e-6	6.340653375352178	0.879	0.219
BLOC1S3	388552	7.32924621469327e-10	9.729574350005316e-6	6.852947162243574	0.879	0.219
IFT22	64792	7.385754997883151e-10	9.804589759689884e-6	6.121672374726657	0.97	0.375
PA2G4	5036	7.444953539495279e-10	9.883175823679983e-6	3.5606284035145013	1	0.719
ARPC1A	10552	7.527168660081793e-10	9.99231639625858e-6	3.4609724536999327	0.97	0.312
RP11-421N8.1	NA	7.608343173533347e-10	1.0100075562865518e-5	3.5254614889724945	0.879	0.156
MICAL3	57553	7.631934621206458e-10	1.0131393209651573e-5	3.1787633192513622	0.939	0.25
HNRNPUL1	11100	7.654776762967496e-10	1.016171615283935e-5	4.642966901029061	0.939	0.375
ERVK13-1	NA	7.695657675202398e-10	1.0215985563831184e-5	8.484989952466602	0.909	0.156
AP2A1	160	7.698484321474849e-10	1.0219737936757861e-05	5.131844656016061	0.909	0.219
RHOA	387	7.750491728796603e-10	1.028877776997749e-5	3.505730809284082	1	0.969
OSTC	58505	7.811775520668513e-10	1.0370132003687451e-5	3.5969809816867793	1	0.781
GANAB	23193	7.87479652726231e-10	1.0453792389940717e-5	4.6569701070109355	0.97	0.719
SHC1	6464	8.143563741735935e-10	1.0810580867154454e-5	1.7003145596614386	1	0.438
SELENOP	6414	8.213483798552969e-10	1.0903399742579067e-5	2.8491525521481407	1	0.281
SEC61A1	29927	8.24945301055487e-10	1.095114887151159e-5	3.3105910957834297	1	0.812
ARF5	381	8.423472702298965e-10	1.1182160012301876e-5	4.786924550364464	1	0.594
ATXN2	6311	8.543910010439535e-10	1.1342040538858483e-5	2.5863720709758278	1	0.375
ARHGEF10	9639	8.602213481454982e-10	1.1419438396631489e-5	3.4035874785353055	0.879	0.188
SCAF11	9169	8.605176247450732e-10	1.1423371468490847e-5	4.023275707179352	0.97	0.5
MATR3	9782	8.675248956163441e-10	1.1516392989306968e-5	4.820727177604476	0.939	0.375
SOCS4	122809	8.679218718911762e-10	1.1521662849355364e-5	3.641727797393281	0.909	0.188
USP1	7398	8.785159154829911e-10	1.1662298778036706e-5	5.411754915289543	0.879	0.188
SERINC1	57515	8.800350844230222e-10	1.168246574571562e-5	7.4173084357783665	0.97	0.594
LRRC58	116064	9.033134150831144e-10	1.1991485585228342e-5	3.9105649164180556	0.909	0.188
CUL4B	8450	9.074243238516254e-10	1.2046057899130326e-5	6.822339349778082	0.939	0.406
IGF1R	3480	9.079109462652032e-10	1.2052517811670574e-5	8.079176986506669	0.879	0.219
ELF1	1997	9.111931325368554e-10	1.2096088834426756e-5	7.133199247782255	0.879	0.25
PARK7	11315	9.134940476129505e-10	1.2126633482061917e-5	3.0151953852102373	1	0.969
DAP	1611	9.152451514419775e-10	1.214987938539225e-5	5.676482092860168	0.97	0.531
HMGB1P6	NA	9.170411856704483e-10	1.21737217397752e-5	3.0741624909934546	0.909	0.219
RETREG2	79137	9.170696294035844e-10	1.2174099330332583e-5	3.452031706761045	0.879	0.188
PIAS2	9063	9.178793649744272e-10	1.2184848570035522e-5	6.379680862536361	0.879	0.25
ANGEL2	90806	9.191452488956212e-10	1.2201653179089372e-5	4.376052005288244	0.939	0.344
MYO5C	55930	9.208184080334774e-10	1.2223864366644413e-5	7.964809136088091	0.879	0.25
HSPA5	3309	9.215932460580352e-10	1.2234150341420418e-5	1.899503321713274	1	1
VPS39	23339	9.228675994851615e-10	1.225106738316552e-5	7.6572513615280355	0.939	0.531
CDC123	8872	9.298050418650623e-10	1.2343161930758702e-5	4.363175046388389	0.97	0.375
LSM1	27257	9.330865203975365e-10	1.2386723558277297e-5	2.8337721872134347	0.939	0.312
PSMD5	5711	9.375211155730496e-10	1.2445592809232233e-5	8.107769980173577	0.879	0.219
MTCL2	140710	9.461992590532295e-10	1.256079516393162e-5	7.049419554044275	0.909	0.188
TSG101	7251	9.56486637810915e-10	1.2697360116939899e-5	5.4691081632213425	0.97	0.344
TMEM25	84866	9.57270916289091e-10	1.2707771413737684e-5	6.606199355192552	0.879	0.25
EPHB4	2050	9.592638508658799e-10	1.2734227620244556e-5	6.253546538368105	0.939	0.312
CCNC	892	9.608406061700138e-10	1.2755159046906932e-5	6.714780741208114	0.879	0.188
PCMTD2	55251	9.761401472443137e-10	1.2958260454668265e-5	7.420934988373106	0.879	0.219
CLASP1	23332	9.90172639217901e-10	1.3144541785617636e-5	-2.976321674271462	0.97	0.219
SMIM14	201895	9.965332443712424e-10	1.3228978819028242e-5	5.881102210248588	0.97	0.625
EIF4A1P2	359792	9.966711262199659e-10	1.3230809200570046e-5	4.016548644866853	1	0.25
LSM5	23658	9.978480525283853e-10	1.3246432897314315e-5	2.625397365120394	0.939	0.281
PRDM2	7799	9.996743618554775e-10	1.3270677153631463e-5	6.654345977489395	0.879	0.25
APPL1	26060	1.0019499520539492e-9	1.3300885613516176e-5	7.559677204310408	0.879	0.25
DGCR2	9993	1.0020024992287635e-9	1.3301583177261836e-5	7.93940340912701	0.909	0.25
PAFAH1B3	5050	1.0028288355153484e-9	1.331255279146625e-5	6.575383151957863	0.909	0.406
ENO1	2023	1.0069564081595632e-9	1.3367346318318201e-5	2.4095362238383924	1	1
RP11-231E6.1	NA	1.0072694768292595e-9	1.337150230490842e-5	3.525072045039535	0.848	0.156
TVP23C	201158	1.0228086644073421e-9	1.3577785020007467e-5	4.542108899438484	0.848	0.156
CUEDC2	79004	1.0269100765772925e-9	1.3632231266563558e-5	4.765034955510652	0.97	0.469
EIF4A2P3	100133309	1.0287225904104815e-9	1.3656292387699141e-5	1.8776033686402733	0.848	0.156
SH3GLB1	51100	1.032503755967639e-9	1.3706487360470406e-5	6.2003661150064495	0.939	0.375
STAU2	27067	1.0460710030329404e-9	1.3886592565262284e-5	5.7787479182547266	0.939	0.281
PSMA3-AS1	379025	1.062917268253216e-9	1.4110226736061442e-5	4.174331037022664	1	0.375
GRPEL2-AS1	106144529	1.0646267664838305e-9	1.413292032507285e-5	5.687708062888712	0.848	0.156
IRGQ	126298	1.0714326487814487e-9	1.4223268412573732e-5	5.201766467910944	0.879	0.25
C1RL	51279	1.0786481460496906e-9	1.4319054138809642e-5	3.1380839324269436	0.909	0.188
SEMA6A	57556	1.094493306329782e-9	1.4529398641527855e-5	5.579994669273719	0.939	0.188
EMP2	2013	1.1056240095629064e-9	1.4677158726947583e-5	5.481982120133849	0.939	0.406
CKAP4	10970	1.118130341491889e-9	1.4843180283304825e-5	6.644996209621394	0.909	0.281
CTSL	1514	1.1204195409877568e-9	1.4873569406612472e-5	6.94448641280068	0.939	0.344
CAPZA1	829	1.1221813743170464e-9	1.489695774405879e-5	2.684570790499155	1	0.719
ZNF8	7554	1.122409011807611e-9	1.4899979631746034e-5	3.3096348186959332	0.848	0.156
SLC39A11	201266	1.1238924072130125e-9	1.4919671705752742e-5	5.29420300021609	0.97	0.469
CNOT7	29883	1.1280186597115258e-9	1.4974447707670505e-5	5.383236882740297	0.97	0.344
ADAM10	102	1.129546837339365e-9	1.499473426568007e-5	3.366923784411056	0.97	0.438
PDCD10	11235	1.1304604971677265e-9	1.500686309990157e-5	3.078871900022545	0.97	0.344
UBXN2A	165324	1.134570947610141e-9	1.5061429329524623e-5	4.9954127305043485	0.909	0.219
KCNC4	3749	1.1366638041622515e-9	1.5089212000253889e-5	6.9285856667078365	0.848	0.156
MED4	29079	1.1396222170016601e-9	1.5128484930697038e-5	5.804393521686497	0.909	0.25
CLDND1	56650	1.140132491072616e-9	1.5135258818988978e-5	5.015307252787848	0.939	0.219
RP11-465N4.5	NA	1.1458334981958716e-9	1.5210939688550195e-5	3.955605880641547	0.848	0.156
NPAS2	4862	1.1501715387070435e-9	1.5268527176336002e-5	5.56367584836321	0.848	0.156
TNS1	7145	1.1512583455333718e-9	1.528295453695551e-5	4.457045025800419	0.848	0.156
CXADR	1525	1.1530048438290895e-9	1.5306139301831164e-5	6.371331524479533	0.97	0.344
GSTO2	119391	1.1545242890125454e-9	1.532630993664154e-5	4.174774401103708	0.848	0.156
RRN3P1	NA	1.1545242890125454e-9	1.532630993664154e-5	4.235448574161894	0.848	0.156
CTA-292E10.6	NA	1.1654708074623005e-9	1.5471624969062038e-5	4.015220736938769	0.848	0.156
GATD3	8209	1.1695045496114103e-9	1.552517289609147e-5	5.043971252444241	0.879	0.219
ZNF362	149076	1.1720832646975275e-9	1.5559405338859677e-5	3.7131625695809993	0.848	0.156
APMAP	57136	1.172781585149645e-9	1.5568675542861536e-5	1.0534614426652489	1	0.969
FRMD4A	55691	1.1731886027264495e-9	1.5574078701193617e-5	6.728745087361237	0.848	0.156
DNAJA1	3301	1.1732685226993967e-9	1.557513963883449e-5	3.5355613324625956	1	0.969
HCFC2	29915	1.175378692947279e-9	1.560315214887513e-5	5.068409603183506	0.909	0.188
MIRLET7BHG	400931	1.1757081925139378e-9	1.5607526255622526e-5	3.7935491225325735	0.848	0.156
JCAD	57608	1.1759560346524286e-9	1.5610816360010988e-5	9.392473550157398	0.848	0.156
ZNF577	84765	1.1759560346524286e-9	1.5610816360010988e-5	6.40186211053111	0.848	0.156
TTLL3	26140	1.1765102223333076e-9	1.561817320147466e-5	6.889001475762321	0.848	0.156
PLXNB1	5364	1.1776192996835067e-9	1.5632896203298553e-5	8.75415868424401	0.848	0.156
CTD-2647L4.4	NA	1.1776192996835067e-9	1.5632896203298553e-5	5.921390165303634	0.848	0.156
TSEN2	80746	1.17817418952615e-9	1.564026236595964e-5	6.967112701038234	0.848	0.156
CRNDE	101927480	1.1798402647645837e-9	1.566237951474985e-5	5.414217553226145	0.848	0.156
NHSL1	57224	1.180396092036756e-9	1.5669758121787937e-5	6.782789776461072	0.848	0.156
UBLCP1	134510	1.1809521538832374e-9	1.5677139842799977e-5	5.132526992285908	0.848	0.156
PGK1	5230	1.185500980021157e-9	1.5737525509780858e-5	2.6526100141274966	1	1
KIF9	64147	1.1900029796915574e-9	1.5797289555405425e-5	3.2174392558670917	0.97	0.375
RNF19A	25897	1.193898437324284e-9	1.584900175547987e-5	5.129342496033877	0.909	0.25
PCNX2	80003	1.2094487099248707e-9	1.605543162425266e-5	3.678071905112638	0.848	0.156
AIFM1	9131	1.2103602347599349e-9	1.6067532116438135e-5	4.5379524331556915	0.97	0.5
GPRC5D-AS1	100506314	1.2140123634003377e-9	1.6116014124139483e-5	4.434577685674489	0.848	0.156
EIF4A2	1974	1.215725520857427e-9	1.6138756289382344e-5	2.6800053113447433	1	0.938
NOP2	4839	1.2231859713044335e-9	1.6237793769066353e-5	3.4728815738511285	0.848	0.156
TOMM70	9868	1.223524473854075e-9	1.6242287390412844e-5	3.4687670305900586	0.909	0.188
IFT122	55764	1.2251936895761602e-9	1.6264446229123526e-5	7.843009296993865	0.879	0.219
NRSN2	80023	1.2254890526394065e-9	1.6268367173788123e-5	5.5936797178222655	0.848	0.156
NAT10	55226	1.226662313138346e-9	1.628394220691154e-5	5.8051096707468774	0.909	0.281
SIAH1	6477	1.2283733657288193e-9	1.6306656430050076e-5	4.514791746429281	0.848	0.156
GOSR2	9570	1.2330137838973991e-9	1.6368257981237972e-5	6.967223211784599	0.909	0.312
ARHGEF7	8874	1.2378949943212528e-9	1.643305604961463e-5	3.931048776397567	0.939	0.281
TRMT10C	54931	1.23958366845816e-9	1.6455473198782073e-5	4.147433984191597	0.939	0.219
WARS1	7453	1.2415635115875785e-9	1.6481755616325105e-5	2.623583042425187	1	0.844
PIGL	9487	1.2428590653179304e-9	1.6498954092095527e-5	-0.26117013898321684	0.909	0.156
AHCYL1	10768	1.244609574315811e-9	1.652219209904239e-5	3.3352122516707525	0.909	0.219
HIGD1A	25994	1.2451202295312272e-9	1.652897104702704e-5	3.4438923619510287	0.939	0.219
CTNNA1	1495	1.2555265824070505e-9	1.6667115381453596e-5	3.283086595723028	1	0.938
ATP5F1C	509	1.2696301188067519e-9	1.6854339827159632e-5	0.27384338777819117	1	0.906
RPL3P7	642741	1.2697704719377124e-9	1.685620301497313e-5	2.4908496417461947	1	0.438
LMAN1	3998	1.2708216747302046e-9	1.6870157732043467e-5	3.805271607557115	0.97	0.562
INTS12	57117	1.2789874296067049e-9	1.697855812802901e-5	7.008475782067345	0.879	0.281
SEL1L	6400	1.2803916057410368e-9	1.6997198566212264e-5	7.692120562148701	0.909	0.375
EIF1B	10289	1.2818631929139738e-9	1.7016733885933003e-5	3.861077199164731	0.939	0.25
RAB17	64284	1.2822900633027562e-9	1.702240059034409e-5	7.242352642975661	0.879	0.219
BUD13	84811	1.2892758680204922e-9	1.7115137147972034e-5	6.654102200954617	0.879	0.281
GOLIM4	27333	1.2952854476140281e-9	1.719491431707622e-5	3.73440750420693	0.909	0.219
ARPC5	10092	1.3265425687601573e-9	1.760985260029109e-5	3.0820705130447976	1	0.5
VPS26A	9559	1.3282999616417272e-9	1.7633181990793927e-5	2.239501961348429	0.97	0.344
MAPRE1	22919	1.3292041180341898e-9	1.764518466690387e-5	5.020858884920643	0.97	0.625
REEP5	7905	1.3302361293420352e-9	1.7658884617015517e-5	1.847885388033271	1	0.969
SAMD12	401474	1.3313747599060948e-9	1.767399993775341e-5	4.9028044649036016	0.848	0.156
FBXW2	26190	1.3379417873252107e-9	1.776117722674217e-5	6.389042290745899	0.909	0.25
EIF4E	1977	1.342255223573684e-9	1.7818438092940656e-5	2.664326156578932	0.97	0.438
RAB28	9364	1.3432687738573704e-9	1.783189297295659e-5	7.009531762172652	0.848	0.156
LINC00630	NA	1.344526291899e-9	1.7848586524959225e-5	6.647349399812821	0.848	0.156
SF3A1	10291	1.3477367676218878e-9	1.789120559018056e-5	4.380998916259184	0.939	0.312
STAG1	10274	1.3503948091676146e-9	1.7926491091700086e-5	3.94389879686388	0.909	0.219
KEAP1	9817	1.3594820770677894e-9	1.8047124573074904e-5	3.3814291066360243	0.939	0.312
EIF4HP1	NA	1.361050847775231e-9	1.806795000421619e-5	2.8672974625138865	0.879	0.156
ZC2HC1A	51101	1.3612406166991558e-9	1.8070469186681292e-5	4.6573661435346905	0.879	0.219
RIT1	6016	1.3734001980725599e-9	1.823188762941323e-5	6.954854281228408	0.909	0.281
ARPC2	10109	1.3804867326346645e-9	1.832596137572517e-5	2.9295679502725953	1	0.656
C14orf119	55017	1.3871163121998961e-9	1.841396904445362e-5	6.244672088878618	0.939	0.469
C1orf198	84886	1.3924915665876382e-9	1.8485325546450898e-5	6.152822573751599	0.848	0.156
MAP4K4	9448	1.4015119439381569e-9	1.8605071055779034e-5	5.719863166475493	0.879	0.25
PHKB	5257	1.4027466954467065e-9	1.8621462382055028e-5	2.6647414568316083	1	0.375
TGOLN2	10618	1.4054638601151709e-9	1.8657532743028895e-5	4.163786954247857	1	0.562
UBE2V2	7336	1.4107284734152322e-9	1.8727420484587208e-5	4.569656407946946	0.939	0.469
PIK3CB	5291	1.4465487584202347e-9	1.9202934768028617e-5	6.716418216762121	0.879	0.219
CAP1P1	401076	1.4535546196682591e-9	1.929593757609614e-5	1.723432438512513	0.939	0.219
MSL2	55167	1.458578615354472e-9	1.9362631118830616e-5	4.977973693670001	0.879	0.188
EEF1GP1	NA	1.4599076654166139e-9	1.9380274258405548e-5	3.023890620208021	0.879	0.188
TCEAL4	79921	1.4607033654594969e-9	1.939083717647482e-5	4.687915057325954	1	0.625
THTPA	79178	1.4625690166319154e-9	1.9415603695788678e-5	5.089565384795986	0.879	0.188
RBPJ	3516	1.4639762443125207e-9	1.9434284643248713e-5	6.36365573238777	0.97	0.438
STOML2	30968	1.4655951269887896e-9	1.945577531077618e-5	4.44874475743761	0.97	0.688
KIAA0319L	79932	1.4662180749274814e-9	1.9464044944662316e-5	5.953260488535391	1	0.531
ASAP1	50807	1.467048973842138e-9	1.9475075127754382e-5	-0.4869991530259483	0.97	0.25
RAB33B-AS1	NA	1.4688724325615916e-9	1.9499281542255127e-5	3.6405010267922697	0.909	0.219
RPN1	6184	1.481230520978325e-9	1.9663335165987264e-5	3.3346799754215173	1	0.906
C5orf15	56951	1.4844327168664197e-9	1.970584431640172e-5	4.729363252781345	0.939	0.406
CCDC47	57003	1.5034173352644138e-9	1.9957865125635093e-5	6.156418966456842	0.97	0.656
ANAPC7	51434	1.509216437781148e-9	2.003484821154474e-5	6.540915809429618	0.97	0.375
CSDE1	7812	1.513143820159894e-9	2.0086984212622596e-5	2.777322721365424	1	1
TASP1	55617	1.5142256303110545e-9	2.0101345242379247e-5	6.239851630471216	0.879	0.25
ZSWIM7	125150	1.5264101085980244e-9	2.0263094191638774e-5	5.526473551476917	0.879	0.25
ZBED3	84327	1.5409923571986983e-9	2.045667354181272e-5	3.109411216720582	0.848	0.156
PSMF1	9491	1.5417067787259253e-9	2.046615748758666e-5	3.673320439616509	1	0.469
RP4-592A1.2	266920	1.5534037429738468e-9	2.0621434687977817e-5	2.421580345145616	0.848	0.156
ASB3	51130	1.554674532272625e-9	2.06383044159191e-5	3.0807610119638364	0.848	0.156
PCNX4	64430	1.5565707227343372e-9	2.0663476344298324e-5	6.590606515000932	0.879	0.156
PPT1	5538	1.5571937095758237e-9	2.067174649461906e-5	6.371379175324805	1	0.594
DNAJC19	131118	1.5678450964453446e-9	2.081314365531195e-5	2.1405356705639447	1	0.5
USP7	7874	1.5698005426828824e-9	2.0839102204115263e-5	1.8607695436264535	1	0.312
GMDS	2762	1.571294340972994e-9	2.0858932376416494e-5	5.954616852673224	0.939	0.25
CFI	3426	1.571382470647735e-9	2.0860102297848683e-5	6.7792915612675735	0.848	0.156
LINC00482	NA	1.571382470647735e-9	2.0860102297848683e-5	5.221455302082394	0.848	0.156
ABLIM3	22885	1.5781271372444468e-9	2.094963774692003e-5	1.8256483031404196	0.909	0.188
RBL2	5934	1.5823652859619227e-9	2.1005899171144524e-5	5.247467250226764	0.848	0.156
ELOVL5	60481	1.5867791037532643e-9	2.1064492602324583e-5	5.784427995889153	1	0.719
UMAD1	729852	1.5897252492559816e-9	2.1103602683873156e-5	3.811097323743421	0.848	0.156
ZNF467	168544	1.5897252492559816e-9	2.1103602683873156e-5	4.109411216720582	0.848	0.156
POLD2	5425	1.5900356736567194e-9	2.1107723567792948e-5	5.152242540319027	1	0.875
MVB12A	93343	1.595338953075202e-9	2.1178124602073308e-5	4.161039794800379	0.909	0.219
EEFSEC	60678	1.595635245454406e-9	2.118205788340724e-5	6.873574608200046	0.848	0.156
NBPF9	400818	1.5964078064864027e-9	2.1192313631106996e-5	1.0245133583231345	0.939	0.312
DUSP3	1845	1.6196297204556575e-9	2.1500584539048852e-5	5.5063907564801235	0.939	0.375
TATDN1P1	728737	1.641578958999288e-9	2.179196068071555e-5	1.1890960108613253	0.818	0.156
ZSCAN5A	79149	1.6430126430538289e-9	2.1810992836539578e-5	2.86754970397635	0.848	0.156
COL5A2	1290	1.6432134290143282e-9	2.1813658270165207e-5	7.74839617494261	0.848	0.156
SELENOM	140606	1.6445849016497923e-9	2.1831864569400994e-5	2.2199909099884403	1	0.906
EDEM2	55741	1.6559405727160995e-9	2.198261110280622e-5	7.258888489304848	0.909	0.312
SLC8B1	80024	1.6621704437587887e-9	2.206531264089792e-5	6.2402477858941605	0.909	0.25
ASPH	444	1.7187597993976875e-9	2.2816536337004302e-5	1.6832269949557777	1	1
RP11-365O16.1	NA	1.7228658421518865e-9	2.2871044054566295e-5	5.333802195175654	0.909	0.188
TATDN1	83940	1.724410118343061e-9	2.2891544321004135e-5	1.5759909169030726	0.97	0.375
TMEM144	55314	1.725174712811037e-9	2.2901694312566516e-5	1.6632725679424798	0.909	0.188
SPTAN1	6709	1.725472748636633e-9	2.2905650738151304e-5	2.0826656241717494	1	0.719
DCTN6	10671	1.7275887239863466e-9	2.293374031091875e-5	4.499692174112852	0.909	0.25
EEF1A1P5	NA	1.73200941568089e-9	2.2992424993163816e-5	3.216720532311975	1	0.531
NPIPB3	23117	1.7408542793310777e-9	2.3109840558120058e-5	3.138317037039703	0.909	0.219
STAM2	10254	1.7431635333651083e-9	2.314049590542181e-5	3.0635212198084343	0.909	0.219
ENSAP2	NA	1.750252221651562e-9	2.3234598242424486e-5	0.7884958948062882	0.727	0
BTF3L4P1	NA	1.750252221651562e-9	2.3234598242424486e-5	0.7884958948062882	0.727	0
EIF4EP2	NA	1.7592158581508555e-9	2.3353590516952606e-5	2.466567799918926	0.848	0.156
ERCC5	2073	1.760176302674474e-9	2.336634041800364e-5	2.540568381362703	0.818	0.156
GOLM2	113201	1.7773659076476927e-9	2.359453242402312e-5	2.6963898141541476	1	0.312
STIM2	57620	1.7776756479816788e-9	2.3598644226956785e-5	6.885110882739659	0.879	0.219
RBM19	9904	1.7920993963370315e-9	2.3790119486374094e-5	3.8749997220882473	0.939	0.25
YWHAQ	10971	1.792833832088532e-9	2.3799869120975262e-5	4.461934847169158	0.97	0.875
NMRAL1	57407	1.7998023742528808e-9	2.3892376518206994e-5	5.148964451545708	0.97	0.438
GPX1P1	NA	1.8004780730601121e-9	2.390134641987299e-5	1.8295046506392545	0.939	0.281
PPIC	5480	1.8072412956429596e-9	2.3991128199660287e-5	4.4219781613088855	0.97	0.406
THYN1	29087	1.8129200158736909e-9	2.4066513210723247e-5	3.5835205265472503	0.97	0.375
MAP4K3-DT	728730	1.8140575125143219e-9	2.4081613478627624e-5	8.633853885240626	0.848	0.156
BACE1-AS	NA	1.8159016034636366e-9	2.4106093785979775e-5	3.6881662956877515	0.848	0.188
RPL4P5	158345	1.8167061763157681e-9	2.411677449059182e-5	2.8005168073227535	0.939	0.344
SNRK	54861	1.8167285838897631e-9	2.4117071951136607e-5	7.1724108765893515	0.848	0.188
LGMNP1	NA	1.8233565514711466e-9	2.420505822077947e-5	3.468418595606867	0.848	0.188
UGT2B17	7367	1.8266786305034604e-9	2.4249158819933436e-5	5.832272554261934	0.848	0.188
SCO2	NA	1.828341697188434e-9	2.427123603017646e-5	4.9665603375311544	0.848	0.188
CTD-2562J17.6	NA	1.8291737377433954e-9	2.4282281368543572e-5	6.415836997797996	0.848	0.188
SLC35E2A	NA	1.8300061166002156e-9	2.429333119786786e-5	4.612074346338398	0.848	0.188
CCDC50	152137	1.830838833879067e-9	2.4304385519744613e-5	5.382688721580983	0.848	0.188
RUFY2	55680	1.830838833879067e-9	2.4304385519744613e-5	5.352106243552387	0.848	0.188
YIPF3	25844	1.8311021980147567e-9	2.4307881678645894e-5	4.728116308924385	1	0.688
CRK	1398	1.8325052841838648e-9	2.4326507647540805e-5	6.561311232656511	0.848	0.188
TIPARP	25976	1.8333390174503863e-9	2.433757545665388e-5	6.839143254884318	0.848	0.188
KATNA1	11104	1.8333390174503863e-9	2.433757545665388e-5	7.3223545492330295	0.848	0.188
ZNF827	152485	1.835007500813363e-9	2.4359724573297393e-5	5.5668063699713874	0.848	0.188
TAF8	129685	1.835018736621866e-9	2.435987372865527e-5	2.1340562571089787	0.97	0.438
ARMC7	79637	1.8375127697388342e-9	2.4392982018283022e-5	7.749863235203229	0.848	0.188
ARL6IP6	151188	1.8383485382308214e-9	2.4404076845014156e-5	7.161965120605154	0.848	0.188
ERCC6	2074	1.8391846463487965e-9	2.4415176180280274e-5	6.803781681739585	0.848	0.188
RAP1B	5908	1.856592997886332e-9	2.464627204694106e-5	3.4841954500393912	0.97	0.219
GRPEL2	134266	1.8646469851020553e-09	2.4753188727229786e-5	3.2398260469666402	0.939	0.25
TP53	7157	1.8678773099214515e-9	2.479607128920727e-5	4.186218808782963	0.909	0.281
NPM1P39	440577	1.870721112546431e-9	2.483382276905387e-5	2.02017788193763	1	0.281
EEF1A1P13	NA	1.88198202764127e-9	2.498331141693786e-5	2.1889694197989975	0.97	0.25
CASC19	103164619	1.884266231035489e-9	2.501363421699612e-5	-1.652655061933113	0.909	0.219
RP5-1056L3.3	NA	1.8895507515606493e-9	2.508378622696762e-5	5.058025952245881	1	0.469
UCHL5	51377	1.890125238117214e-9	2.5091412536006015e-5	2.610397548097427	0.97	0.406
NLRX1	79671	1.891162879006883e-9	2.5105187218816375e-5	6.323846147517619	0.848	0.188
GOLGA7	51125	1.8943895157419878e-9	2.514802082147489e-5	3.6520376039205056	0.97	0.281
AC073150.6	442292	1.89632524520683e-9	2.5173717630120666e-5	5.5071969233633595	0.848	0.188
CHMP3	51652	1.899837056924566e-9	2.5220336930673614e-5	4.120691833348321	0.939	0.281
MMRN2	79812	1.9032279807857537e-9	2.526535144493088e-5	9.35560014805377	0.848	0.188
IFI44L	10964	1.9101531524851143e-9	2.5357283099239893e-5	6.144948335911099	0.848	0.188
MIR29B2CHG	NA	1.9144928064271645e-9	2.5414892005320608e-5	10.254813899028825	0.848	0.188
TMEM150A	129303	1.9153617932634945e-9	2.542642780557289e-5	5.601428041705132	0.848	0.188
ABL1	25	1.9240710591047595e-9	2.5542043309615684e-5	7.730863409850962	0.848	0.188
RPS3AP49	400652	1.926486530147477e-9	2.5574108687707756e-5	3.7380144455689197	0.879	0.219
EIF4A1P4	728698	1.939642703634499e-9	2.5748756890747975e-5	2.8185531286624683	0.848	0.156
SCFD1	23256	1.9398334134930716e-9	2.5751288564120527e-5	2.960927751859175	0.939	0.406
RALA	5898	1.9448124933157727e-9	2.581738584876688e-5	5.5936797178222655	0.939	0.344
ZC3H15	55854	1.9486930375211425e-9	2.5868900073093166e-5	5.097955423281789	0.97	0.438
NR2C2	7182	1.948851132905529e-9	2.58709987893209e-5	1.336375439382345	0.909	0.188
POLR2E	5434	1.958899345192055e-9	2.600438880742453e-5	3.2212585743979067	1	0.656
ARPC3P3	NA	1.9683596658367913e-9	2.6129974563983404e-5	3.0946699183790987	0.879	0.219
VGLL4	9686	1.9740643666528798e-9	2.6205704467316977e-5	2.8734122537292484	0.909	0.219
PRKAB1	5564	1.9881228817637476e-9	2.639233125541375e-5	3.4793402449542272	1	0.25
PIGC	5279	1.999413671433215e-9	2.6542216488275932e-5	6.879603269387578	0.939	0.406
LRP5	4041	2.0009515152376937e-9	2.6562631364780384e-5	5.477773254626806	0.848	0.188
SMDT1	91689	2.0073668016833168e-9	2.6647794292346032e-5	-0.2752034105334049	0.97	0.344
METTL17	64745	2.0116937020253783e-9	2.6705233894386897e-5	6.6689815188475565	0.909	0.5
MARVELD2	153562	2.0149767747997357e-9	2.6748816685466492e-5	7.026764635107353	0.879	0.312
SDCBP	6386	2.0267846436291564e-9	2.690556614417705e-5	3.2784966935693376	1	0.812
GNPNAT1	64841	2.0315433237813868e-9	2.696873762319791e-5	-2.129948874605809	0.939	0.25
HNRNPC	3183	2.0358080976380176e-9	2.7025352496144683e-5	2.9814229285753573	1	1
RTCB	51493	2.038298703131571e-9	2.7058415284071604e-5	5.260566273232595	0.939	0.781
KDM5A	5927	2.063455164695455e-9	2.7392367311332166e-5	3.7629608026991503	0.97	0.281
TUFM	7284	2.0772775289693764e-9	2.7575859197068472e-5	1.0774330486647745	1	0.969
EBNA1BP2	10969	2.0795009119049827e-9	2.7605374605538647e-5	3.41724096862305	0.97	0.531
ATF7	11016	2.1062716423653605e-9	2.796075605240016e-5	5.850726699310522	0.909	0.281
RMDN1	51115	2.1089871339920096e-9	2.7996804203743926e-5	3.792049745557242	0.97	0.531
PIGP	51227	2.109151320506922e-9	2.7998983779729387e-5	6.358240888958746	0.939	0.312
CTTNBP2NL	55917	2.1135295553116527e-9	2.805710484676219e-5	5.197425077159824	0.909	0.281
SSR1	6745	2.1135676063433365e-9	2.8057609974207794e-5	3.902759124327141	0.97	0.594
ARL1	400	2.1181214804957017e-9	2.811806265358044e-5	4.473069620650258	1	0.656
TULP4	56995	2.119488530360628e-9	2.8136210240537337e-5	4.998647261934751	0.939	0.344
EIF1AY	9086	2.124682588170717e-9	2.8205161357966266e-5	2.3004343776389877	0.909	0.188
RNF103	7844	2.1257114983189086e-9	2.8218820140183512e-5	6.083858032918937	0.848	0.156
ZNF512	84450	2.1301494176817035e-9	2.8277733519724616e-5	5.4914148970098395	0.909	0.25
EIF3EP1	3647	2.134488857652403e-9	2.8335339585335653e-5	2.546567121984146	0.848	0.156
WDR11	55717	2.139400850978739e-9	2.840054629674276e-5	6.36538105729312	0.909	0.25
AGO3	192669	2.1412554356163295e-9	2.8425165907806773e-5	3.437077743700594	0.909	0.25
SCP2	6342	2.1603875241460823e-9	2.867914438303924e-5	1.86979669734907	1	0.781
CALHM2	51063	2.1715384126337438e-9	2.882717242771295e-5	7.371637542156279	0.879	0.312
PLPP3	8613	2.1736211486227796e-9	2.8854820747967397e-5	10.222514397294727	0.848	0.188
ARL13B	200894	2.175581691126449e-9	2.8880846949703612e-5	5.497460059261081	0.848	0.188
SUB1	10923	2.178061121834102e-9	2.8913761392347705e-5	3.2152933961051096	1	0.625
NAE1	8883	2.1786887612647206e-9	2.8922093305789166e-5	2.3810027974816936	0.97	0.344
ZNF562	54811	2.1832468267656084e-9	2.8982601625313453e-5	6.744108816539512	0.939	0.375
IRF2BP2	359948	2.18373441290408e-9	2.8989074331301662e-5	2.7850356213894862	0.97	0.469
BPNT1	10380	2.1924316064769645e-9	2.9104529575981704e-5	6.358649710013365	0.909	0.312
CCT7	10574	2.202534499384692e-9	2.9238645479331782e-5	3.7869683360328867	1	0.906
EMC7	56851	2.2073183828601135e-9	2.9302151532468006e-5	4.250962257664187	1	0.625
TTC19	54902	2.2189687388419997e-9	2.9456810008127545e-5	5.027393766832251	0.939	0.344
WWP1	11059	2.2236332115296866e-9	2.951873088305659e-5	3.6602273264666056	0.939	0.344
AGO1	26523	2.224170173223793e-9	2.952585904954585e-5	6.562458796954343	0.909	0.438
WASHC3	51019	2.232021995981004e-9	2.963009199664783e-5	3.3612940667887665	0.939	0.312
COMT	1312	2.2340037829482796e-9	2.965640021863841e-5	3.668355392778304	1	0.75
ACTR10	55860	2.2432136784799055e-9	2.9778661581820745e-5	6.006332248823718	0.97	0.5
XRCC6	2547	2.256249291738541e-9	2.9951709347829134e-5	3.0536885844579356	1	1
FAM3B	54097	2.2586551277115645e-9	2.9983646820371018e-5	6.3899774922973585	0.939	0.406
TMEM179B	374395	2.2715818089633294e-9	3.01552485139882e-5	5.826930157986224	1	0.562
LEPROT	54741	2.282424465356901e-9	3.0299184777612864e-5	3.074511285910366	1	0.312
COX15	1355	2.311298747534516e-9	3.06824908735207e-5	7.066854974756251	0.879	0.25
SMU1	55234	2.3142212473434014e-9	3.072128705848365e-5	4.128695091699852	1	0.625
SBDS	51119	2.323863704539977e-9	3.0849290677768194e-5	4.368226129914695	0.939	0.531
RP11-452N17.1	100462836	2.3301203395469313e-9	3.093234750748552e-5	3.137503523749935	0.848	0.156
CYP4V2	285440	2.3386121584445615e-9	3.104507640335155e-5	7.474062336465849	0.848	0.156
NKIRAS1	28512	2.3660660603103463e-9	3.140952695061985e-5	5.330950224816594	0.879	0.188
KANSL2	54934	2.3825351953169803e-9	3.1628154717832915e-5	7.432858204579499	0.939	0.469
SYNJ2BP	55333	2.404386480385602e-9	3.1918230527118867e-5	4.998570598277114	0.909	0.312
KLHL9	55958	2.418900667084396e-9	3.2110906355545353e-5	8.833529025133636	0.909	0.25
TRAFD1	10906	2.4399742441747223e-9	3.239065809141944e-5	5.960617461275253	0.939	0.469
KATNBL1	79768	2.4493609748097557e-9	3.2515266940599504e-5	2.60245794578723	0.909	0.219
MRPL18	29074	2.4630916256771025e-9	3.269754133086353e-5	4.654679086683418	0.939	0.469
DLGAP4	22839	2.466264690198681e-9	3.273966376238749e-5	2.6832896143836567	1	0.312
SMARCC1	6599	2.4733141027787884e-9	3.283324471438842e-5	5.995182983702224	0.879	0.344
LIMS2	55679	2.4812187716914507e-9	3.2938179194204006e-5	10.071092321481267	0.848	0.188
DESI1	27351	2.5014068840851726e-9	3.320617638623067e-5	4.688729408513359	0.909	0.25
PPWD1	23398	2.5017500051682373e-9	3.321073131860835e-5	6.883461120988442	0.909	0.312
PLPBP	11212	2.5028087626066746e-9	3.322478632360361e-5	4.845671853608706	0.909	0.312
R3HDM2	22864	2.506326544467036e-9	3.3271484877799906e-5	-1.9525651757245779	0.97	0.312
CALM2	805	2.5222871319327445e-9	3.3483361676407185e-5	5.368798343574557	1	0.875
PHF14	9678	2.5227199545666013e-9	3.348910739687163e-5	6.087901836462761	0.848	0.188
NIFK	84365	2.5251758008014893e-9	3.352170875563977e-5	5.022001191631123	0.909	0.344
HPRT1	3251	2.527296930054705e-9	3.354986674647621e-5	4.749745183194987	0.939	0.312
RAB21	23011	2.5338559669890855e-9	3.363693796178011e-5	4.014499569695115	0.909	0.25
CTB-89H12.4	NA	2.543663609208524e-9	3.376713441224315e-5	1.3741129474311533	0.939	0.219
RPL6P19	646483	2.5532841318544753e-9	3.389484685036816e-5	2.8768939046275053	1	0.5
EDEM3	80267	2.5671186986393062e-9	3.407850072443679e-5	6.0063836167908535	0.848	0.188
SIL1	64374	2.5713331777075042e-9	3.413444793406712e-5	0.6095076186295643	0.97	0.625
AMIGO2	347902	2.5715919031282763e-9	3.413788251402787e-5	5.3178419641824455	0.879	0.188
ZNF169	169841	2.582576511491647e-9	3.4283703190051615e-5	4.704857848135583	0.818	0.156
MRPL19	9801	2.583277002128819e-9	3.429300220326007e-5	3.517115817938671	0.97	0.5
XIAP	331	2.5887048048423383e-9	3.436505628428204e-5	6.365253958753174	0.909	0.312
AC011043.1	389831	2.5909415853015314e-9	3.439474954487783e-5	3.6702945545209187	0.879	0.312
PRDX4	10549	2.6006325693488687e-9	3.452339735810623e-5	2.603572586711296	1	0.938
HSPA8P1	3314	2.6011594238995503e-9	3.453039135226653e-5	2.9816010891744913	0.909	0.25
RPL21P16	729402	2.6043221632980866e-9	3.45723767177821e-5	2.502214573460627	0.97	0.5
RP11-212P7.1	654029	2.628045686114457e-9	3.4887306483169416e-5	2.8751438525332675	0.939	0.344
ZBTB5	9925	2.632335346953466e-9	3.4944251730807256e-5	5.822812774777582	0.848	0.188
TAF6	6878	2.6391220484094393e-9	3.503434519263531e-5	4.587956608940469	0.909	0.188
BCAT2	587	2.6450149227178125e-9	3.511257309907896e-5	7.106901972006092	0.879	0.281
IFI27	3429	2.6572363238415247e-9	3.527481219899624e-5	6.457408952154342	0.909	0.312
SUMO1	7341	2.6681559039612356e-9	3.54197696250854e-5	3.94261944656453	1	0.438
PCIF1	63935	2.6743652171046957e-9	3.550219825706484e-5	7.685618714165985	0.879	0.312
GDPGP1	390637	2.678556985373539e-9	3.555784398083373e-5	4.747800995528145	0.848	0.188
BCOR	54880	2.6811906682488266e-9	3.5592806121003175e-5	5.500742400869514	0.909	0.281
DOK4	55715	2.6869293247649282e-9	3.5668986786254425e-5	6.062636090739385	0.848	0.188
GPRC5C	55890	2.6893257020688727e-9	3.5700798694964285e-5	7.5725922361876155	0.848	0.188
MKLN1	4289	2.748752847251034e-9	3.648969404725748e-5	5.989676556731238	0.909	0.344
SLC38A2	54407	2.7530986155499164e-9	3.654738412142514e-5	3.829258455733764	1	0.562
CFLAR	8837	2.7654469844499256e-9	3.671130871857276e-5	3.8139119901459066	0.97	0.344
PSEN2	5664	2.780994525578733e-9	3.691770232705768e-5	5.592575684831031	0.848	0.219
GATD1	347862	2.782218315310288e-9	3.693394813574407e-5	6.509098042763607	0.848	0.219
TUBB4B	10383	2.7822448800909513e-9	3.693430078320738e-5	0.8419034403273944	1	0.969
SH3PXD2B	285590	2.7895711368801787e-9	3.703155684208437e-5	7.964719114594856	0.848	0.219
RPL14P1	144581	2.789771488774355e-9	3.703421651347956e-5	2.8771520045465837	1	0.562
ZCCHC10	54819	2.795711710389882e-9	3.7113072955425686e-5	6.958486296418194	0.848	0.219
SNX17	9784	2.7962581216212578e-9	3.71203265645222e-5	1.8100496760884406	1	0.656
COMMD7	149951	2.796941269483222e-9	3.712939535238977e-5	5.467973250630067	0.848	0.219
SUMO3	6612	2.8010894468335742e-9	3.7184462406715696e-5	2.9373100550508093	0.97	0.5
PPP6R3	55291	2.804492101491397e-9	3.72296326472983e-5	4.190503126704031	0.97	0.469
TM9SF4	9777	2.806468885405324e-9	3.725587445375568e-5	6.616278041187365	0.879	0.312
PIK3IP1	113791	2.80715909145732e-9	3.726503693909592e-5	7.4299290524136445	0.848	0.188
RNF34	80196	2.808966843422536e-9	3.7289034846434164e-5	6.746117292535736	0.909	0.469
TSPYL1	7259	2.8124519592871533e-9	3.733529975953696e-5	2.272233508374253	1	0.438
RPLP0P9	NA	2.8158022551724257e-9	3.737977493741395e-5	3.153750755731317	0.879	0.219
RPS7P1	388363	2.8158390414293833e-9	3.738026327497506e-5	1.8027970373621542	1	0.469
FICD	11153	2.815909145803975e-9	3.738119391054777e-5	5.838728310317116	0.848	0.188
ARHGAP35	2909	2.817187028009424e-9	3.73981577968251e-5	4.867653923109734	0.909	0.281
PLPP5	84513	2.81908792562787e-9	3.742339221270997e-5	6.302259867838468	0.939	0.562
HMGN3	9324	2.8191260245195983e-9	3.742389797549767e-5	4.107354956119414	0.97	0.375
ASL	435	2.8191260245195983e-9	3.742389797549767e-5	0.2740006370249226	0.97	0.375
KLF7	8609	2.827194922229893e-9	3.753101259260183e-5	6.505970833606433	0.879	0.156
NPTN	27020	2.827492659269795e-9	3.753496505180653e-5	6.5639356367871295	0.909	0.375
SELENOT	51714	2.8393455957753417e-9	3.769231278391766e-5	4.469718265235406	0.97	0.625
TMEM87B	84910	2.8399340778571577e-9	3.770012488355377e-5	4.243046994183402	0.97	0.219
CD58	965	2.849951589865015e-9	3.7833107355458075e-5	3.873834020184346	0.909	0.25
RNASEH1	246243	2.856757281403632e-9	3.7923452910633215e-5	2.8903176501462253	0.909	0.219
DOP1B	9980	2.862858039008669e-9	3.8004440467840076e-5	4.405429631673721	0.939	0.281
PYCR2	29920	2.8690830442787655e-9	3.808707741280061e-5	3.6885584123011297	0.909	0.219
PABPN1	8106	2.8703182226984708e-9	3.81034744063222e-5	1.2023996454681303	0.909	0.219
ARHGAP32	9743	2.87248762309123e-9	3.813227319653607e-5	7.208701262444072	0.909	0.312
ARF1	375	2.876485892141765e-9	3.818535021818193e-5	1.6398477084351253	1	1
SETBP1	26040	2.8771462945110344e-9	3.819411705963398e-5	6.633031903671409	0.848	0.188
ARL5B	221079	2.8784255050487037e-9	3.8211098579521544e-5	2.7983661388303496	0.848	0.188
ISG20	3669	2.8938311523105645e-9	3.8415608546922744e-5	6.405405171610934	0.909	0.406
EIF2A	83939	2.899097000394914e-9	3.8485512680242486e-5	5.962741788300724	0.97	0.469
RNASEK	440400	2.9109638918365964e-9	3.864304566413082e-5	5.622993434723544	0.848	0.219
SPRYD7	57213	2.922480198396337e-9	3.879592463371138e-5	5.443445914464598	0.879	0.188
VPS41	27072	2.925830127673085e-9	3.88403949448602e-5	5.066499472153771	0.97	0.438
ENOX2	10495	2.928895668646507e-9	3.888109000128238e-5	6.044736439902091	0.879	0.188
FYTTD1	84248	2.9374751597402405e-9	3.899498274555169e-5	2.194594119103825	0.97	0.375
BRMS1	25855	2.960820899733641e-9	3.930489744396408e-5	6.0880834505876855	0.879	0.344
CNST	163882	2.991998452461178e-9	3.971877945642214e-5	4.362123172395094	0.939	0.281
PABPC4	8761	3.0073280120804058e-9	3.992227936036739e-5	2.5335998166859355	0.97	0.375
RPL7AP6	326310	3.0157959868111464e-9	4.003469172491797e-5	3.423754716379953	0.939	0.344
MNX1-AS1	645249	3.0261567899956873e-9	4.0172231387192746e-5	5.822884620351209	0.727	0
CNPY3	10695	3.0370175494864288e-9	4.0316407969432344e-5	5.725331409205271	0.939	0.5
PEX11B	8799	3.0458736516304547e-9	4.043397272539429e-5	4.97338642417435	0.909	0.281
EIF4A1P10	100421533	3.067810206801923e-9	4.072518049529553e-5	2.896443808173403	0.909	0.25
NAMPTP1	646309	3.1596880731525737e-9	4.194485917110042e-5	3.2809648809291825	0.848	0.219
CENPC	1060	3.1652144692307708e-9	4.2018222079038485e-5	4.964053303593609	0.879	0.188
SNX5P1	100131940	3.180650039824695e-9	4.222312927867283e-5	0.7691927564106653	0.758	0.031
EBF3	253738	3.189990762467167e-9	4.234712737175164e-5	7.16351927632436	0.818	0.156
CCDC97	90324	3.19160959279325e-9	4.236861734433039e-5	3.947477999758146	0.879	0.156
BAZ2B	29994	3.2050253214797466e-9	4.2546711142643635e-5	3.8132102063996456	0.97	0.406
PMPCB	9512	3.220608131900551e-9	4.2753572950979814e-5	2.723986180275924	0.97	0.844
MTIF3	219402	3.2258802331828446e-9	4.2823560095502265e-5	2.1861007254916283	1	0.406
ELK3	2004	3.23177448131275e-9	4.290180623942676e-5	6.631676695281441	0.879	0.219
SLC25A45	283130	3.2385485990721326e-9	4.2991732652682564e-5	4.719837295266374	0.879	0.25
SF3B2	10992	3.242317805166755e-9	4.304176886358867e-5	1.868011771132883	1	0.688
ZNF606	80095	3.2439387653471094e-9	4.306328710998288e-5	6.693305217351721	0.848	0.219
PPP1R2	5504	3.244330195338316e-9	4.306848334311614e-5	4.653418763543662	0.909	0.344
MRPS18C	51023	3.2457281421450465e-9	4.308704108697549e-5	4.920928429008802	0.939	0.281
PDLIM3	27295	3.256980088758503e-9	4.3236410678269126e-5	6.231171715201873	0.879	0.219
MOB1A	55233	3.2848867351897865e-9	4.360687140964442e-5	-0.5521427168331181	0.97	0.344
SPCS1	28972	3.2908700227493804e-9	4.368629955199802e-5	2.907803041093387	1	0.812
TSPAN3	10099	3.293081198242838e-9	4.3715652906673676e-5	3.826422967147793	1	0.594
FUBP1	8880	3.29689427526905e-9	4.3766271504196635e-5	1.1249145232417357	1	0.562
PARP9	83666	3.2988333148563074e-9	4.379201225471748e-5	3.336411477170026	1	0.5
SRFBP1	153443	3.303922017629675e-9	4.3859564784033934e-5	6.042184446632275	0.848	0.219
ANAPC1	64682	3.3111282370422597e-9	4.3955227346735996e-5	5.473395766154848	0.848	0.219
CRYZL2P	NA	3.3117683962991674e-9	4.396372546087145e-5	5.148501404733497	0.848	0.188
TNKS2	80351	3.3146893324120603e-9	4.40025008877701e-5	4.065737797241601	0.848	0.188
RTRAF	51637	3.3361217469633443e-9	4.428701619093839e-5	3.435042269969405	1	0.656
UBXN4	23190	3.3493121029538964e-9	4.4462118166712976e-5	2.3192420171507173	1	0.688
COPS5	10987	3.3498126031710896e-9	4.446876230709621e-5	6.205082181180618	0.909	0.281
RPL10AP1	319135	3.402060802290896e-9	4.516235715041165e-5	1.779355240949819	0.909	0.219
RP11-371A22.1	729998	3.4141202517766473e-9	4.532244634233499e-5	3.606969607085213	1	0.531
TTTY14	83869	3.433569368575256e-9	4.5580633367836525e-5	4.3248396903072654	0.879	0.188
PCNP	57092	3.4341867195925904e-9	4.558882870259164e-5	4.086644740665349	0.97	0.438
NUDT16	131870	3.4455863331356062e-9	4.5740158572375173e-5	6.9301351931254285	0.879	0.312
NELFE	7936	3.4547154902649842e-9	4.586134813326766e-5	2.6982224294697357	0.97	0.688
FBXL20	84961	3.4605464439147413e-9	4.593875404296819e-5	6.209105803642906	0.848	0.219
NBR1	4077	3.472333902488721e-9	4.609523255553777e-5	6.690811016943314	0.939	0.438
RNPEP	6051	3.480388807033914e-9	4.620216141337521e-5	5.974236903934918	0.909	0.281
ADD1	118	3.491036796071014e-9	4.634351346784271e-5	3.582045017338861	0.97	0.312
ITGAV	3685	3.4933177089427304e-9	4.637379258621475e-5	5.081794091163648	0.939	0.312
SIKE1	80143	3.5132321782529417e-9	4.66381571663078e-5	5.101511312772969	0.879	0.219
POMT1	10585	3.5268751297582335e-9	4.681926734754055e-5	4.789983976465697	0.939	0.375
DHX9	1660	3.5367313382775434e-9	4.695010851563439e-5	2.4143758643023814	1	0.562
PRCP	5547	3.5437343839532916e-9	4.7043073946979945e-5	4.545003140930596	0.97	0.594
ITGA9	3680	3.5496432629900038e-9	4.71215143161923e-5	5.906828582883504	0.848	0.219
URB2	9816	3.5746914694268845e-9	4.745402925664189e-5	5.097130456282333	0.879	0.281
RAB14	51552	3.5993558938587206e-9	4.778144949097451e-5	4.0943699505973985	0.939	0.25
EEF1A1P10	100421829	3.6196616893703453e-9	4.8051008926391335e-5	0.8654080716699685	0.758	0.031
PTBP3	9991	3.6310690294465016e-9	4.8202441365902306e-5	2.6162184781151474	0.909	0.281
SSR3	6747	3.63156441763751e-9	4.8209017644137947e-5	3.0284493821310736	1	0.906
SKIL	6498	3.6316063720079096e-9	4.8209574588405e-5	5.1701538735044865	0.97	0.312
ACTL6A	86	3.6333606460387067e-9	4.823286257616383e-5	6.464016925481489	0.939	0.656
ATP1A1	476	3.6440056325963192e-9	4.837417477271614e-5	3.465085451942751	0.97	0.656
SERBP1	26135	3.6864726000440056e-9	4.893792376558418e-5	3.692663621522623	1	0.688
CTD-2315M5.2	NA	3.7250936312772085e-9	4.945061795520494e-5	3.653122203575873	0.818	0.156
EXT2	2132	3.728456381707533e-9	4.94952584671675e-5	5.586268425367759	0.939	0.562
GLG1	2734	3.737786141861424e-9	4.961911103321041e-5	1.159307037338885	0.97	0.375
NAIPP2	NA	3.73864955130894e-9	4.963057279362618e-5	2.3587300583768895	0.818	0.156
CPQ	10404	3.739434790135165e-9	4.964099683904431e-5	7.496917646993019	0.879	0.344
CCDC126	90693	3.740258086737049e-9	4.9651926101434326e-5	5.609239192027801	0.848	0.188
CCDC66	285331	3.7418479765558e-9	4.967303188877824e-5	3.0624470527406777	0.879	0.188
EPC1	80314	3.744129760724631e-9	4.9703322573619476e-5	1.8846093503422874	0.909	0.281
NDRG4	65009	3.748332185169541e-9	4.975910975812565e-5	7.449374328824548	0.848	0.219
MFSD4A	148808	3.7564514979811845e-9	4.986689363570022e-5	6.008475782067346	0.848	0.219
SLC66A3	130814	3.76761831327247e-9	5.001513310869203e-5	6.536872545750946	0.879	0.312
EPAS1	2034	3.7830713637481854e-9	5.022027235375716e-5	6.011109673264902	0.848	0.188
DUSP12	11266	3.804505818179475e-9	5.050481473633253e-5	3.8503281802577503	0.939	0.312
HRCT1	646962	3.8070894711795586e-9	5.053911272990864e-5	3.262660699047379	0.818	0.156
MAPK1IP1L	93487	3.814510269722791e-9	5.063762383057005e-5	2.8291437936364847	1	0.562
RRAGB	10325	3.8266809341281115e-9	5.079918940055068e-5	6.235819876452167	0.909	0.375
BCL2L1	598	3.841433942796825e-9	5.099503559062785e-5	5.348531137868265	0.879	0.219
ELOVL6	79071	3.8415634857979065e-9	5.0996755273967206e-5	5.732530203293801	0.879	0.281
VWFP1	7451	3.8539140326550665e-9	5.1160708783496005e-5	6.90765737481386	0.818	0.156
PSMC3	5702	3.8560771471888404e-9	5.118942412893186e-5	4.320987010068799	1	0.844
ORMDL2	29095	3.859228890662916e-9	5.123126352355021e-5	5.981941466685064	0.909	0.406
H3P6	NA	3.883168698669758e-9	5.154906447484104e-5	2.4505299421831546	0.97	0.406
PSMA6	5687	3.895688428737185e-9	5.1715263891486126e-5	4.227336042493336	0.97	0.656
TMEM138	51524	3.909962726088497e-9	5.1904755188824794e-5	4.099514922663947	0.97	0.469
PRKY	NA	3.911839041481648e-9	5.192966327566888e-5	4.075345124915642	0.818	0.156
DDX31	64794	3.9163766485961995e-9	5.198990001011455e-5	6.245240572322024	0.848	0.188
SDSL	113675	3.9249389620238825e-9	5.210356472086704e-5	5.048363021561399	0.848	0.188
ZNF662	389114	3.93180079190674e-9	5.219465551256198e-5	3.8220100300031947	0.848	0.188
OSTF1	26578	3.940045953741691e-9	5.2304110035920946e-5	5.322944435218855	0.939	0.312
FKBP1C	642489	3.946512115635678e-9	5.2389948335063624e-5	2.136357912568214	0.97	0.281
PUM2	23369	3.958887314766078e-9	5.255422910351968e-5	3.0372443496659036	0.939	0.281
TPD52	7163	3.970844332186222e-9	5.2712958509772095e-5	5.345110117528815	0.909	0.344
FLOT2	2319	3.971973883822117e-9	5.272795330773861e-5	2.6840470796422684	0.909	0.312
MTUS1	57509	3.978427739832465e-9	5.281362824627597e-5	6.125058223743004	0.97	0.625
RPL10AP6	100128936	3.978749619106621e-9	5.281790119364039e-5	2.3195786777263447	1	0.5
DYNC1LI1	51143	3.978984657842441e-9	5.282102133285841e-5	5.809435232498652	0.909	0.344
SLC25A32	81034	3.984063086726492e-9	5.288843747629418e-5	8.031879300396316	0.879	0.219
ERCC1	2067	3.99111416522444e-9	5.298204054335444e-5	3.7589040125648405	0.939	0.375
HSPA5P1	400750	4.02238199584617e-9	5.339712099485791e-5	8.318703164505314	0.818	0.156
ITGB1	3688	4.023255828212688e-9	5.340872111952344e-5	3.716050035674864	1	0.562
FANCG	2189	4.040226136616637e-9	5.363400196358586e-5	6.193100402245019	0.848	0.219
LDB2	9079	4.043712110879132e-9	5.368027827192048e-5	10.449770969650961	0.848	0.219
RASA1	5921	4.050018176366478e-9	5.3763991291264996e-5	4.294085151792756	0.818	0.156
NEDD4	4734	4.06644885966558e-9	5.398210861206057e-5	4.014499569695115	0.818	0.156
EIF2S3	1968	4.079977857894508e-9	5.416170606354959e-5	3.0556721283088066	1	0.875
KIAA1191	57179	4.086889380153016e-9	5.425345652153129e-5	2.5586607941219377	0.97	0.562
KLF4	9314	4.098087673325793e-9	5.44021138633999e-5	2.5494539892103765	0.879	0.188
RP11-646I6.3	NA	4.117946121151877e-9	5.466573475829117e-5	2.9322985071494774	0.818	0.156
USP34	9736	4.12053050621442e-9	5.470004246999643e-5	4.912812335940545	0.909	0.312
ING4	51147	4.1330814462766235e-9	5.4866656199322174e-5	6.656507926952238	0.879	0.281
POU2F1	5451	4.1459897336364315e-9	5.503801371402363e-5	7.050283414578252	0.848	0.25
PALS1	64398	4.173013519612524e-9	5.539675447285626e-5	2.2443869055862162	0.939	0.219
MTRFR	91574	4.1765020239791975e-9	5.544306436832385e-5	3.2860726007412575	0.909	0.25
GALNT1	2589	4.1765020239791975e-9	5.544306436832385e-5	0.27228948868970715	0.939	0.219
LINC02210	147081	4.19982745931126e-9	5.575270952235698e-5	7.909109486813409	0.848	0.219
PDCD6	10016	4.205881028768751e-9	5.583307065690517e-5	1.360574090960455	0.97	0.562
MRRF	92399	4.215796727718648e-9	5.596470156046505e-5	1.928980253229172	1	0.562
ADRB2	154	4.216123944637442e-9	5.596904536506204e-5	8.5920578783862	0.848	0.219
BZW2	28969	4.21800523540944e-9	5.599401950006031e-5	5.726118211929214	0.939	0.469
EIF4B	1975	4.2203215003249304e-9	5.602476791681345e-5	3.180978043318568	1	0.875
FAR2P1	NA	4.2252018080409495e-9	5.608955400174361e-5	3.80779058415993	0.848	0.219
GARRE1	9710	4.2252018080409495e-9	5.608955400174361e-5	6.068400774797944	0.848	0.219
VPS54	51542	4.228837814075164e-9	5.6137821981847796e-5	5.7308524704395944	0.848	0.219
ISY1	57461	4.232632537872028e-9	5.618819694025117e-5	4.2974569208785365	0.939	0.25
ACAD8	27034	4.24626962555129e-9	5.636922927919338e-5	6.956178871331897	0.879	0.375
TMEM267	64417	4.248885594386155e-9	5.64039562654762e-5	6.954557029238833	0.848	0.219
SYNGR2P1	NA	4.2541837416416595e-9	5.647428917029303e-5	3.0083473427135194	0.879	0.219
CRY2	1408	4.258026107731548e-9	5.65252965801363e-5	5.247806405780061	0.879	0.188
ARID1B	57492	4.2587391237700025e-9	5.6534761868046784e-5	5.776331905582745	0.909	0.312
CPSF6	11052	4.265737968763333e-9	5.6627671535333246e-5	2.7692633393957964	0.97	0.531
SMU1P1	NA	4.279851531812093e-9	5.681502908480554e-5	2.1540194390435548	0.818	0.156
COPS2	9318	4.2863280850254235e-9	5.69010053287125e-5	2.8056830976375435	0.909	0.344
AAMDC	28971	4.295650810313369e-9	5.7024764506909976e-5	3.4625658693614296	0.909	0.312
PTPRS	5802	4.308831945501639e-9	5.719974407653426e-5	9.536849266792677	0.848	0.25
COMMD8	54951	4.3124972374738085e-9	5.7248400827464805e-5	6.065947333933052	0.848	0.25
FKBP11	51303	4.315098724224317e-9	5.7282935564077806e-5	1.3116725778253224	0.939	0.281
PNPLA4	8228	4.330865284467389e-9	5.749223665130458e-5	6.783811368544426	0.848	0.25
CDK17	5128	4.335584888351374e-9	5.755488939286449e-5	6.892832554621023	0.818	0.156
AP2B1	163	4.336415919536872e-9	5.756592133185198e-5	4.895698817732756	1	0.562
PEX1	5189	4.364713019377551e-9	5.794156533223699e-5	8.86534898831697	0.818	0.156
CAMK2D	817	4.391264622447255e-9	5.829403786298731e-5	2.236556441538041	0.909	0.281
BCAR3	8412	4.395974542963042e-9	5.835656205783438e-5	3.263034405833794	0.818	0.156
CD200	4345	4.403234868003446e-9	5.845294287274574e-5	4.5393656342810464	0.848	0.219
RPS18P12	388339	4.404614320421547e-9	5.847125510359604e-5	2.0727509537858393	1	0.5
POLR2J3	548644	4.411679772165407e-9	5.856504897549578e-5	3.1255308820838588	0.818	0.156
MTRF1	9617	4.412692042101841e-9	5.857848685890194e-5	6.320096876057762	0.848	0.219
ZNF430	80264	4.412692042101841e-9	5.857848685890194e-5	6.7859626280607666	0.848	0.219
SUCLG1	8802	4.413298314709147e-9	5.8586535127763924e-5	4.79553362250764	0.939	0.469
ANXA2P2	NA	4.416497456785405e-9	5.862900373882625e-5	4.74585405103498	0.97	0.406
RP3-407E4.4	NA	4.422026660609015e-9	5.870240391958467e-5	3.5994620704162714	0.818	0.156
GRTP1	79774	4.439608214919784e-9	5.893579905306014e-5	5.215473007396657	0.909	0.312
PRDX3	10935	4.444533091906981e-9	5.900117679506517e-5	3.359212253111644	1	0.781
ETHE1	23474	4.446887459022207e-9	5.903243101851979e-5	5.729928946722209	0.879	0.188
RP11-797A18.5	NA	4.447198926545636e-9	5.903656574989332e-5	5.908638257894785	0.818	0.156
AL133243.1	NA	4.447769290358686e-9	5.904413732951156e-5	6.9045570810829675	0.818	0.156
AC015849.19	NA	4.447769290358686e-9	5.904413732951156e-5	3.775784843056734	0.818	0.156
SESN3	143686	4.449678935482307e-9	5.9069487868527627e-05	-1.926614471721007	0.879	0.156
GSTA4	2941	4.4505466043558296e-9	5.908100617282364e-5	1.7594008641826928	0.909	0.312
CCDC149	91050	4.459094969948082e-9	5.919448572606079e-5	3.686245836558338	0.818	0.156
CTC-444N24.11	NA	4.4630665947266604e-9	5.924720904499642e-5	4.328906077249934	0.818	0.156
HADHA	3030	4.4649807943056335e-9	5.927262004440729e-5	1.747098949778282	1	0.75
CFAP36	112942	4.465594717754964e-9	5.9280769878197145e-5	3.373501221354265	1	0.5
SETD9	133383	4.471019272664478e-9	5.935278084462094e-5	6.501342634134929	0.818	0.156
NTM	50863	4.4750003301327476e-9	5.9405629382512224e-5	5.179607554839651	0.818	0.156
PTAR1	375743	4.4835515440771055e-9	5.951914674762358e-5	3.879878554478301	0.848	0.219
FBXO28	23219	4.4950503179191145e-09	5.9671792970376243e-5	5.319010611505068	0.848	0.25
RP11-446N19.1	NA	4.497648791891403e-9	5.9706287712358374e-5	6.171381533661829	0.818	0.156
RBMX2	51634	4.500066199755249e-9	5.973837880175093e-5	3.683697524174497	0.909	0.312
RP11-147L13.11	NA	4.500954045840761e-9	5.97501649585361e-5	5.064130337419716	0.818	0.156
SNORA7	124902824	4.501660533873188e-9	5.975954358716657e-5	3.2918892685059795	0.818	0.156
NTAN1	123803	4.50295601246771e-9	5.9776741065508856e-5	4.799840868400298	0.818	0.156
LNX2	222484	4.5049587700121226e-9	5.980332767191093e-5	5.196874057970921	0.818	0.156
SMARCAD1	56916	4.512977714780072e-9	5.990977916370546e-5	5.186346883268456	0.818	0.156
XRCC4	7518	4.512977714780072e-9	5.990977916370546e-5	5.649092838140872	0.818	0.156
GNB1L	54584	4.512977714780072e-9	5.990977916370546e-5	5.015220736938769	0.818	0.156
CNOT6L	246175	4.5169919397115754e-9	5.996306799967116e-5	6.27572947868216	0.818	0.156
RCN1P2	NA	4.5169919397115754e-9	5.996306799967116e-5	3.2990137029393605	0.818	0.156
RP5-1085F17.3	119746555	4.517981151506092e-9	5.9976199786243365e-5	4.434510988416397	0.879	0.219
CAMKMT	79823	4.519000241263043e-9	5.998972820276689e-5	4.903973112226224	0.818	0.156
DRC3	83450	4.519000241263043e-9	5.998972820276689e-5	4.812342636760656	0.818	0.156
TCP11L2	255394	4.521009335900039e-9	6.001639893407302e-5	10.275306223046488	0.818	0.156
COL8A1	1295	4.5250299055160436e-9	6.006977199572548e-5	9.608809242675525	0.818	0.156
SNX9	51429	4.5250299055160436e-9	6.006977199572548e-5	6.74122181773017	0.818	0.156
PLAAT3	11145	4.526110859101185e-9	6.0084121654568224e-5	2.6303488242152673	1	0.531
RBM33-DT	100506302	4.526337930723661e-9	6.008713603035659e-5	4.7770609997440046	0.818	0.156
MTHFD2L	441024	4.527041381037963e-9	6.0096474333278956e-5	3.726434926674037	0.818	0.156
N4BP1	9683	4.527041381037963e-9	6.0096474333278956e-5	4.233590627941312	0.818	0.156
PSME2P3	338095	4.529053650731312e-9	6.012318721345817e-5	3.6336777857541844	0.818	0.156
TERF2IP	54386	4.529053650731312e-9	6.012318721345817e-5	6.131529622705302	0.818	0.156
EMC9	51016	4.529485485279922e-9	6.012891981709096e-5	6.443527925381306	0.848	0.25
WDR59	79726	4.531066714867731e-9	6.014991063986913e-5	8.202346479134691	0.818	0.156
LPCAT3	10162	4.531405401854894e-9	6.015440670962372e-5	4.12181053915418	0.879	0.219
XAF1	54739	4.534429504841407e-9	6.0194551676769676e-5	6.483864623399958	0.818	0.156
HSPA9	3313	4.536382896801933e-9	6.022048295504566e-5	0.2973098263340255	1	0.969
LAMA4	3910	4.5371106766530324e-9	6.023014423256901e-5	7.911546331931025	0.818	0.156
EOLA2	541578	4.541143961709159e-9	6.028368609168908e-5	4.665723512684992	0.818	0.156
MSANTD3	91283	4.541143961709159e-9	6.028368609168908e-5	6.957295549045761	0.818	0.156
SPESP1	246777	4.541143961709159e-9	6.028368609168908e-5	5.748721435915893	0.818	0.156
CEP112	201134	4.541143961709159e-9	6.028368609168908e-5	4.863698221459818	0.818	0.156
RAB30-DT	NA	4.545180431064068e-9	6.0337270222375504e-5	5.615245067657198	0.818	0.156
TCHP	84260	4.545180431064068e-9	6.0337270222375504e-5	6.185386047374872	0.818	0.156
ACYP1	97	4.5471998605341345e-9	6.036407814859063e-5	5.623781749611684	0.818	0.156
TPM3P9	NA	4.5471998605341345e-9	6.036407814859063e-5	6.362023500465161	0.818	0.156
ALG5	29880	4.550597018647243e-9	6.040917542254215e-5	-0.5434495826135102	0.97	0.5
PHACTR2	9749	4.551241110421233e-9	6.041772574084187e-5	5.930593992633473	0.818	0.156
RAD50	10111	4.5552855500542996e-9	6.047141567697083e-5	6.058368977267137	0.818	0.156
TTYH1	57348	4.5552855500542996e-9	6.047141567697083e-5	5.636492801361237	0.818	0.156
ERGIC2	51290	4.56100813563409e-9	6.0547383000542544e-5	3.142440660593942	1	0.406
SLC33A1	9197	4.5744174810006135e-9	6.072539206028314e-5	3.9442905674137125	0.818	0.156
POLK	51426	4.600366626925079e-9	6.106986697243042e-5	4.561396100707907	0.879	0.188
EIF3H	8667	4.607019043958553e-9	6.115817780854978e-5	3.141182093333324	1	0.969
MAN1B1	11253	4.608186632693189e-9	6.117367754900208e-5	6.863519301561173	0.939	0.656
CIR1	9541	4.60864183585833e-9	6.117972037101934e-5	4.155340735282765	0.939	0.25
FKBP7	51661	4.6255557404117725e-9	6.140425245396628e-5	5.955605880641547	0.818	0.156
MTX1	4580	4.626029972299024e-9	6.141054788226955e-5	5.7002250473511875	0.848	0.219
COX4I1	1327	4.633758378665699e-9	6.151314247678716e-5	2.6626110913714047	1	1
LMO2	4005	4.63666376162128e-9	6.15517114355225e-5	3.675336937391399	0.818	0.156
ANXA5	308	4.639122754692479e-9	6.158435456854266e-5	2.24385814521016	1	1
STRN4	29888	4.656481817221984e-9	6.181479612362184e-5	6.44826025166046	0.818	0.156
COPS4	51138	4.672724131723053e-9	6.203041284862352e-5	5.811634649434842	0.97	0.438
MIA2	4253	4.673587345786933e-9	6.204187201532153e-5	2.876960202144861	0.939	0.281
ZNF429	353088	4.675012374474583e-9	6.206078927115009e-5	4.141189294749757	0.879	0.25
TPT1-AS1	NA	4.69063031821438e-9	6.22681174742959e-5	5.637898252072379	0.818	0.156
ATP8B1-AS1	100505549	4.7094405855401095e-9	6.251782377304495e-5	2.9601072728764874	0.818	0.156
DYNLL1	8655	4.724577444088968e-9	6.271876557028104e-5	3.995334267603985	0.97	0.594
EEF1A1P4	100421854	4.729252581798836e-9	6.278082802337955e-5	-2.7463449877800454	0.939	0.219
ZBTB1	22890	4.7293578517506215e-9	6.27822254819895e-5	3.6166713604484944	0.818	0.156
TMEM30A	55754	4.731105337497695e-9	6.280542335528191e-5	0.2791134901882639	1	0.438
GABARAPL2	11345	4.749120248598192e-9	6.3044571300141e-5	4.639928959939084	0.97	0.438
POLR3C	10623	4.752469979839479e-9	6.308903898236908e-5	7.882643049361842	0.818	0.156
LRSAM1	90678	4.756682943067555e-9	6.314496606922179e-5	6.724451840394934	0.818	0.156
FTO	79068	4.7641554541612715e-9	6.324416365399088e-5	3.6676925919067127	0.97	0.438
SLC3A2	6520	4.79909637818985e-9	6.370800442047026e-5	2.509311840008081	1	0.906
ELMO1	9844	4.814264789717019e-9	6.390936508349343e-5	4.602516202365843	0.879	0.188
DNAJA2	10294	4.8323037057534174e-9	6.414883169387662e-5	2.250386032453469	0.97	0.656
ADIPOR1	51094	4.8341800222464145e-9	6.417373979532115e-5	5.234258736633895	0.97	0.656
NDUFS4	4724	4.899333454506291e-9	6.503865160857101e-5	4.272441460769571	0.939	0.375
LRIG3	121227	4.901577851243952e-9	6.506844597526347e-5	5.6995472374192255	0.848	0.25
LYRM2	57226	4.911930772940951e-9	6.520588101079112e-5	4.611217912165959	0.879	0.219
MED31	51003	4.921445982677743e-9	6.533219542004704e-5	1.1379636401757423	0.939	0.219
XPR1	9213	4.936857027752369e-9	6.55367770434127e-5	4.1027980194180795	0.909	0.188
NUDT5	11164	4.979018244697734e-9	6.609646719836242e-5	5.723294665028105	0.939	0.438
PHACTR1	221692	4.993733255825969e-9	6.629180897108973e-5	3.4321922203179103	0.818	0.156
BAHCC1	57597	4.993733255825969e-9	6.629180897108973e-5	2.254572827085598	0.818	0.156
PYGB	5834	4.994403361649749e-9	6.630070462590042e-5	5.937875487646184	0.97	0.844
EIF1AD	84285	5.002715406820025e-9	6.641104702553583e-5	1.2372062431131248	1	0.375
LMBR1	64327	5.005696591625002e-9	6.64506222538219e-5	3.9052323581264274	0.848	0.219
ZNF26	7574	5.012883358143567e-9	6.654602657935585e-5	4.3806899647585205	0.909	0.281
SP1	6667	5.023176608077407e-9	6.668266947222757e-5	8.942635581200014	0.909	0.281
EEF1E1	9521	5.024922615398828e-9	6.670584771941943e-5	2.355650665444918	0.879	0.188
CNOT10	25904	5.0261184127019476e-9	6.672172192861835e-5	4.718730022717141	0.909	0.312
AFAP1	60312	5.03777635000643e-9	6.687648104633535e-5	6.056950887822424	0.879	0.188
NOL11	25926	5.061586250102054e-9	6.719255747010476e-5	6.344059996462852	0.939	0.312
RPL34P27	651249	5.063616378776715e-9	6.721950742826089e-5	2.60059315243492	0.909	0.281
ARSD	414	5.0713390020874325e-9	6.732202525271067e-5	0.8308196153695153	0.939	0.281
WDR27	253769	5.079297827479565e-9	6.742767865979122e-5	4.675336937391399	0.818	0.156
ACAD10	80724	5.108316589983214e-9	6.781290273202717e-5	4.703025832444919	0.879	0.219
OMA1	115209	5.110467955190862e-9	6.78414621051587e-5	6.581619057646786	0.848	0.25
PKN1	5585	5.121236847486301e-9	6.798441915038064e-5	5.069348046690735	0.848	0.25
SNRPB	6628	5.1408722472159244e-9	6.82450790817914e-5	2.4162851970692643	1	0.688
FLYWCH2	114984	5.161495063317706e-9	6.851884696554255e-5	4.934881262646543	0.909	0.219
NOPCHAP1	121053	5.196765123825706e-9	6.898705701878624e-5	5.254094548637286	0.939	0.344
ZNF528-AS1	102724105	5.217847580540806e-9	6.926692663167921e-5	5.250226629533174	0.848	0.219
SEC11A	23478	5.218492688282494e-9	6.927549043695011e-5	0.6544895891601463	1	0.594
HLA-DRB6	NA	5.237842218805128e-9	6.953235545463807e-5	-0.65014344178537	0.879	0.188
LRRC31	79782	5.242294693537263e-9	6.959146205670716e-5	1.0766510527528617	0.879	0.188
PIAS3	10401	5.247012747488596e-9	6.965409422291111e-5	3.4851823233071215	0.97	0.312
LTV1	84946	5.253440576929586e-9	6.973942365874026e-5	5.454741333252595	0.879	0.188
CDK7	1022	5.257690175571921e-9	6.979583708071725e-5	3.0829102049166233	0.939	0.312
SH3BGRL	6451	5.260138195567596e-9	6.982833454615984e-5	0.7489494102027923	0.879	0.188
ZNF599	148103	5.261065297273005e-9	6.984064182129913e-5	4.321255352958226	0.818	0.156
FRS2	10818	5.266426549106719e-9	6.99118124393917e-5	5.828329873098873	0.848	0.188
NTPCR	84284	5.2842373545195535e-9	7.014825088124707e-5	3.331464571863047	0.939	0.375
ORMDL1	94101	5.287738498843536e-9	7.019472857214794e-5	3.5086743453717597	0.939	0.281
KDM4C	23081	5.28830714484517e-9	7.020227734781964e-5	3.1787847261135145	0.909	0.25
CRCP	27297	5.289885466151569e-9	7.022322956316208e-5	2.3020154969637145	0.939	0.281
CLIC2	1193	5.293889407124838e-9	7.027638187958223e-5	7.829917352811927	0.818	0.156
PSMA3	5684	5.302189384804899e-9	7.038656408328503e-5	2.3939929521162933	1	0.781
CTDNEP1	23399	5.3056649306376685e-9	7.043270195421504e-5	4.009433817160987	0.879	0.219
ATAD2B	54454	5.307895133892903e-9	7.046230790242829e-5	5.723897809001658	0.879	0.219
FAHD2CP	NA	5.3121677368472984e-9	7.051902670664789e-5	2.867297462513886	0.818	0.156
TNRC6B	23112	5.3131997239290895e-9	7.053272633515867e-5	4.948677403911292	0.97	0.469
MFSD14A	64645	5.34369168271038e-9	7.093750708798029e-5	3.490692474723133	0.879	0.219
CDKAL1	54901	5.345936061768576e-9	7.096730121997785e-5	2.9448883279529827	0.879	0.219
TTTY15	NA	5.380018693536636e-9	7.141974815669884e-5	4.989247665706406	0.879	0.25
CLNS1A	1207	5.383010209631226e-9	7.145946053285452e-5	5.005852726245438	1	0.656
SPAG16	79582	5.385060506175401e-9	7.148667821947845e-5	2.4199867152505767	0.909	0.281
ZMYND8	23613	5.4041969334724564e-9	7.174071429184686e-5	3.2112690428647372	0.97	0.406
BTF3	689	5.410885910606011e-9	7.18295104632948e-5	2.5749255706005343	1	1
POLR3F	10621	5.4110205784642986e-9	7.183129817911356e-5	4.68948926234707	0.818	0.188
SPRY1	10252	5.418071376748381e-9	7.192489752633476e-5	5.544770117341319	0.848	0.188
EEF1A1P8	389179	5.425053735049973e-9	7.20175883327884e-5	5.431339311607943	0.848	0.188
TMEM216	51259	5.427215407665283e-9	7.204628453675663e-5	5.875198918980969	0.848	0.219
BANF1P3	NA	5.431546579869109e-9	7.210378084776242e-5	1.0999957899767216	0.818	0.188
KCTD3	51133	5.4433512458108586e-9	7.226048778813915e-5	-0.27929022115184754	0.879	0.188
ACO2	50	5.453723347905174e-9	7.239817744344119e-5	2.9028019407111563	1	0.438
APP	351	5.455705580488936e-9	7.242449158099062e-5	2.925802000980105	1	0.531
PACS1	55690	5.464159849876341e-9	7.253672200710844e-5	0.9920964158597609	0.879	0.188
IFNGR1	3459	5.47507634015996e-9	7.268163841562347e-5	6.731657563358919	0.939	0.5
STN1	79991	5.519773258504614e-9	7.327499000664875e-5	5.039761828875372	0.879	0.25
TSR1	55720	5.526804253328049e-9	7.336832646292984e-5	3.3233165975956735	0.97	0.375
PTS	5805	5.538018542233208e-9	7.351719614814584e-5	3.5167735873685686	0.939	0.375
NIPBL	25836	5.547486420510973e-9	7.364288223228316e-5	5.71122515813944	0.879	0.281
NEIL1	79661	5.554533996811715e-9	7.373643880767553e-5	4.793398535919954	0.879	0.219
TRIB2	28951	5.559191349692616e-9	7.379826516716947e-5	5.323581343048346	0.879	0.219
HMBOX1	79618	5.568890217812825e-9	7.392701764146525e-5	4.239157303815853	0.818	0.188
URGCP	55665	5.572740926483974e-9	7.397813579907475e-5	6.263944910780954	0.879	0.25
BLTP2	9703	5.60055479284575e-9	7.434736487502733e-5	5.298341274569747	0.879	0.25
TRIP11	9321	5.641991872326334e-9	7.489744210513208e-5	2.219256192513768	1	0.375
RPS15AP38	NA	5.648966078376883e-9	7.499002469045312e-5	2.76785960211199	0.848	0.219
HLA-K	3138	5.661521624977949e-9	7.515669957158227e-5	1.9972988289415072	0.879	0.188
AP5S1	55317	5.668712778747714e-9	7.52521621378759e-5	3.215042133504947	0.879	0.188
CHMP2B	25978	5.688381909418955e-9	7.551326984753662e-5	6.797243606090316	0.879	0.375
EFCAB11	90141	5.712245383347939e-9	7.583005746394389e-5	4.916435283360868	0.818	0.188
RPL4P4	647276	5.713371562480168e-9	7.584500749192424e-5	3.0708418245362297	1	0.531
TRAP1	10131	5.7381081421771614e-9	7.617338558740181e-5	3.812647926799504	1	0.656
PIAS1	8554	5.7573656295553426e-9	7.642902873234717e-5	5.242791706974557	0.97	0.406
ZNF254	9534	5.778446588224528e-9	7.67088784586806e-5	4.766259900960245	0.879	0.281
CSNK1G1	53944	5.780740114202726e-9	7.673932501604119e-5	2.8908107578444784	0.879	0.219
SLC35E1	79939	5.780818549875244e-9	7.674036624959386e-5	4.823227833161413	0.879	0.281
TMEM209	84928	5.7904168516613416e-9	7.686778370580431e-5	4.789113090555119	0.879	0.219
AHCYL2	23382	5.821172411551626e-9	7.727606376334784e-5	6.976585819545758	0.818	0.188
HNRNPA1P12	NA	5.821942354289854e-9	7.728628475319782e-5	0.7629608026991507	0.697	0
RPS4XP19	645573	5.821942354289854e-9	7.728628475319782e-5	0.7629608026991507	0.697	0
RPL3P2	116935	5.836006513304463e-9	7.747298646411674e-5	2.2137580650955946	1	0.469
TRAPPC3	27095	5.882206937795457e-9	7.80862970992347e-5	5.455137926865351	0.909	0.375
ZBTB41	360023	5.8832456475277145e-9	7.810008597093041e-5	2.5063734614791064	0.879	0.188
SPTLC2	9517	5.885291556795749e-9	7.812724541646357e-5	3.015248827068948	0.97	0.406
PRKAR2A	5576	5.896011195774748e-9	7.826954862390978e-5	4.706505280636127	0.939	0.25
MTERF4	130916	5.915243888260938e-9	7.852486261666395e-5	5.759349549146771	0.909	0.344
ARFGEF1	10565	5.924842409045204e-9	7.865228298007507e-5	5.034062570213354	0.909	0.281
CCNI	10983	5.931694255725261e-9	7.874324124475284e-5	3.2618761808443484	1	0.594
FRG1CP	100289097	5.946659431479822e-9	7.894190395289464e-5	4.836089745203915	0.909	0.219
SMIM30	401397	5.988633019025613e-9	7.9499103327565e-5	4.10626254837908	0.879	0.25
SOS1	6654	6.005881062933934e-9	7.972807111044797e-5	6.152920880115365	0.848	0.25
ALG1L1P	NA	6.01859521437993e-9	7.989685147089357e-5	5.554774873860976	0.818	0.156
THUMPD3-AS1	440944	6.026262616300864e-9	7.999863623139397e-5	-1.9945266501525545	0.97	0.344
SMN1	6606	6.026502974361657e-9	8.0001826984651e-5	3.043068721891886	0.818	0.156
CGRRF1	10668	6.035855297819253e-9	8.012597907855058e-5	6.367822860858012	0.848	0.281
HNMT	3176	6.055576952134672e-9	8.038778403958777e-5	5.316672369435867	0.818	0.156
SMIM7	79086	6.060354883477187e-9	8.045121107815966e-5	2.17744116930419	1	0.656
C4A	720	6.060876467385104e-9	8.045813510453725e-5	4.366693107440146	0.818	0.156
CLDN11	5010	6.0639843979707875e-9	8.04993928830622e-5	6.179124967432278	0.818	0.156
RPL10AP2	253986	6.069405894124467e-9	8.057136324450229e-5	2.6577010149607005	0.939	0.344
DNAJC7	7266	6.069496721041964e-9	8.057256897183208e-5	3.905578017482908	0.939	0.438
TRERF1	55809	6.071487832786658e-9	8.059900098024288e-5	7.1307811427710615	0.818	0.156
SLC39A6	25800	6.087413923702687e-9	8.081041983715317e-5	6.77676660222418	0.939	0.562
RPL5P4	643343	6.136385107148699e-9	8.146051229739898e-5	2.753972019471896	0.879	0.219
MAGED1	9500	6.1606002920783896e-9	8.178196887734062e-5	4.712325709148796	1	0.594
IRAK2	3656	6.176553628162394e-9	8.199374941385579e-5	6.56256622515182	0.818	0.156
ST13P5	NA	6.205204227871798e-9	8.237408612499812e-5	1.7520724865564146	0.818	0.156
DDAH2	23564	6.213992359731483e-9	8.249074857543544e-5	1.2785301555659636	0.939	0.281
PTER	9317	6.228638660654063e-9	8.268517822018268e-5	6.738931565455067	0.818	0.156
SCLT1	132320	6.238661317012139e-9	8.281822898333615e-5	5.163041020190522	0.879	0.25
ABCF2	10061	6.252587947798944e-9	8.300310500703099e-5	5.028699592259196	0.879	0.219
CANX	821	6.2714226957014925e-9	8.325313628543732e-5	2.683286257523461	1	0.938
PCBP2P2	NA	6.275363534315748e-9	8.330545091804156e-5	3.0704488069803086	0.879	0.188
MTHFR	4524	6.28390287115642e-9	8.341881061460148e-5	4.350973399780257	0.879	0.219
KIF3B	9371	6.284146841760839e-9	8.342204932437514e-5	5.8769770629908065	0.879	0.281
TPI1P1	NA	6.304570115523307e-9	8.369316828357189e-5	-0.836129671519096	1	0.344
CCT8P1	644131	6.3047165359954425e-9	8.36951120153395e-5	2.977973693670001	0.818	0.156
HNRNPLL	92906	6.307468819820984e-9	8.373164858312357e-5	4.9317403534732005	0.818	0.156
PPIL4	85313	6.316313300891211e-9	8.384905906933082e-5	4.272372270413131	0.879	0.25
LPIN1	23175	6.320758450018257e-9	8.390806842399235e-5	2.3853232752255007	0.939	0.344
ANKRD10	55608	6.3240271667949664e-9	8.395146063920318e-5	3.7736277277510073	0.97	0.562
PSMA6P1	NA	6.3267646376203285e-9	8.398780056440986e-5	3.105353000146229	0.818	0.156
KLF9	687	6.331092965870157e-9	8.404525912192633e-5	2.851566916091806	0.879	0.188
PRAC2	360205	6.365811509795036e-9	8.45061477925291e-5	5.69829808583471	0.848	0.219
RPSAP19	730029	6.36848914159012e-9	8.454169335460884e-5	3.251061764167718	0.848	0.219
GRAMD1A	57655	6.378389060460329e-9	8.467311477761087e-5	3.4449981510402	0.909	0.281
GALNT11	63917	6.378694376613526e-9	8.467716784954456e-5	4.597832300972199	0.939	0.344
TPRG1L	127262	6.4017603815699765e-9	8.498336906534143e-5	5.961883026327707	0.848	0.25
PROCR	10544	6.408032183255016e-9	8.506662723271034e-5	8.134633745553355	0.909	0.406
BET1L	51272	6.414635011905551e-9	8.51542797830462e-5	6.160051622218596	0.879	0.312
RPL23P8	222901	6.42447130986904e-9	8.52848566385115e-5	2.608411027143754	0.879	0.25
RP5-854E16.2	149935	6.437555177522859e-9	8.545854498161595e-5	1.6734626518600482	0.818	0.156
SLC41A2	84102	6.449891437468129e-9	8.562230883238942e-5	5.539201545598797	0.848	0.25
CBLB	868	6.466006222066559e-9	8.583623259793357e-5	7.061276340364563	0.848	0.25
ACSL3	2181	6.494352771474671e-9	8.621253304132625e-5	1.9031384607474107	0.909	0.25
TMBIM4	51643	6.49960580172912e-9	8.628226701795406e-5	0.2818307426797597	1	0.312
RPS4XP11	441550	6.542800340370416e-9	8.685567451841727e-5	2.454838507336819	0.939	0.344
PIGF	5281	6.5552768405343865e-9	8.702130005809398e-5	3.615443749908416	0.879	0.219
SPHK2	56848	6.60699709565152e-9	8.770788644477393e-5	2.6908110169433153	0.818	0.188
PDE6D	5147	6.7088334647343025e-9	8.905976424434786e-5	5.450370572391125	0.848	0.25
GARS1-DT	NA	6.715031129500893e-9	8.914203824412435e-5	5.1037743758413185	0.879	0.188
UBE2D3P1	NA	6.7386842271557185e-9	8.945603311549217e-5	1.8300749985576878	0.818	0.156
PHYKPL	85007	6.748661661550096e-9	8.958848355707753e-5	1.6472292334662404	0.939	0.312
PSMA5	5686	6.7794085009528966e-9	8.99966478501497e-5	4.288872757063958	0.97	0.719
KDSR	2531	6.78720555309385e-9	9.010015371732086e-5	5.866257640624715	0.879	0.219
SUMO1P3	NA	6.797786385050529e-9	9.024061426154578e-5	2.694373717441738	0.818	0.156
TOR1A	1861	6.8104252429885534e-9	9.040839510067305e-5	6.330937414650106	0.909	0.344
PACRG-AS3	729658	6.82647641657218e-9	9.062147442999568e-5	5.433768773379179	0.818	0.188
NDST1	3340	6.828964646243442e-9	9.065450567888169e-5	2.4192620851405686	0.909	0.375
SVBP	374969	6.829523264794109e-9	9.06619213401418e-5	4.721001040623409	0.879	0.219
USF3	205717	6.830959123052884e-9	9.068098235852704e-5	4.223086191506532	0.879	0.25
ABHD16A	7920	6.8408473804590426e-9	9.081224897559379e-5	2.4271305712668636	0.879	0.219
RNU6-1209P	106480095	6.855397445931353e-9	9.100540109473871e-5	1.6409702783205402	0.788	0.156
PLEKHH2	130271	6.89204804922699e-9	9.149193785348829e-5	5.889717944985089	0.818	0.188
RTL8A	26071	6.930660142016345e-9	9.200451338526698e-5	2.5681531685476147	0.939	0.312
ACAP2	23527	6.934953072776805e-9	9.206150204111209e-5	1.714648510297926	1	0.281
DRG1P1	NA	6.954950087169128e-9	9.232696240717018e-5	2.036525876025114	0.818	0.156
GMPR2	51292	6.982525952903142e-9	9.269303202478922e-5	4.941264221940784	0.939	0.469
ITCH	83737	7.015346475272217e-9	9.312872445923869e-5	0.30702728062441853	0.939	0.281
TMEM161B-DT	100505894	7.020712753083116e-9	9.319996179717837e-5	4.098267927387713	0.879	0.188
PRPF38A	84950	7.028152628137553e-9	9.329872613852602e-5	4.11891395185052	1	0.625
RNF139	11236	7.029550481257129e-9	9.331728263868839e-5	4.553703783551836	0.818	0.188
TPM3P6	NA	7.038969861625321e-9	9.344232491307613e-5	2.915466489788332	0.818	0.188
ALDH9A1	223	7.039693686866469e-9	9.345193369315237e-5	5.235347472657519	1	0.688
DMTF1	9988	7.066830677989581e-9	9.38121772503117e-5	4.977744857910795	0.909	0.344
FZD6	8323	7.092439842417038e-9	9.415213890808618e-5	6.083141235300246	0.879	0.281
AZI2	64343	7.094670050657093e-9	9.418174492247291e-5	6.553515178158641	0.848	0.281
R3HDM1	23518	7.097292564595009e-9	9.421655879499875e-5	3.5675191779135162	0.879	0.219
LIPH	200879	7.097292564595009e-9	9.421655879499875e-5	6.557267444304465	0.848	0.25
NUP85	79902	7.100482727108366e-9	9.425890820236357e-5	5.363836712513383	0.879	0.25
ABI3BP	25890	7.115032870291078e-9	9.445206135311406e-5	10.3974726937115	0.848	0.281
SLC7A6	9057	7.126685452353704e-9	9.460674937999542e-5	2.112863503149047	0.879	0.219
AP001172.2	NA	7.135800480905807e-9	9.47277513840246e-5	5.692791381071556	0.818	0.188
SLC25A36	55186	7.154215289933109e-9	9.497220797386202e-5	1.3897884291870932	1	0.344
MYL6B	140465	7.165725751001101e-9	9.512500934453961e-5	2.687070247776383	0.939	0.312
BANF1	8815	7.175412673799614e-9	9.525360324468987e-5	1.5582738498588862	0.97	0.688
CCDC69	26112	7.194827415540526e-9	9.551133394130049e-5	5.199006578193834	0.818	0.188
U2AF1L5	102724594	7.209477014125131e-9	9.570580736251111e-5	3.0103716840724384	0.818	0.188
FIS1	51024	7.218467311281747e-9	9.58251535572652e-5	2.733462866348833	1	0.531
TLK2	11011	7.234185081609856e-9	9.603380695837083e-5	9.430993323793064	0.818	0.188
ARHGAP27P1-BPTFP1-KPNA2P3	109286553	7.24656720447996e-9	9.619817963947147e-5	2.9514058921122612	0.818	0.188
TCEAL3	85012	7.249665665288828e-9	9.623931170670919e-5	6.055642403022657	0.818	0.188
GTF3C3	9330	7.262966555971391e-9	9.641588103052022e-5	4.952649739232503	0.939	0.312
TRIM45	80263	7.268281072376928e-9	9.648643123580372e-5	6.036845728601724	0.818	0.188
SLC30A9	10463	7.271602450671595e-9	9.653052253266542e-5	4.882315366347824	0.909	0.344
CDIP1	29965	7.277604634595084e-9	9.661020152424975e-5	4.15387550777782	0.818	0.188
GATD1-DT	171391	7.280714840656631e-9	9.665148950971677e-5	4.519894813097953	0.818	0.188
SOCS6	9306	7.280714840656631e-9	9.665148950971677e-5	7.5925841029126735	0.818	0.188
EFNA5	1946	7.288555075661367e-9	9.675556862940465e-5	5.213212994562053	0.818	0.188
APBB2	323	7.2994007997708405e-9	9.689954561695791e-5	7.878969604209036	0.818	0.188
VPS18	57617	7.311881679486882e-9	9.706522929518835e-5	6.894466670103811	0.818	0.188
ARHGEF38-IT1	100874374	7.315004849644823e-9	9.710668937903503e-5	5.1735931228579934	0.818	0.188
PAK2	5062	7.315410886197599e-9	9.711207951427312e-5	1.6123242213533207	0.879	0.188
TMCC1	23023	7.318129200663737e-9	9.71481651388111e-5	5.504192872218843	0.818	0.188
DLL1	28514	7.320712086634139e-9	9.71824529500682e-5	6.844602745615152	0.848	0.25
MAZ	4150	7.321254732928584e-9	9.718965657962695e-5	3.6828622638278246	0.818	0.188
ZNF141	7700	7.3243814468244635e-9	9.723116370659475e-5	4.68948926234707	0.818	0.188
TTN-AS1	100506866	7.330638421049604e-9	9.73142250394335e-5	4.544756178326136	0.818	0.188
KDM7A	80853	7.330638421049604e-9	9.73142250394335e-5	5.379413589548123	0.818	0.188
CDH23	64072	7.330638421049604e-9	9.73142250394335e-5	11.652200890187217	0.818	0.188
SOS2	6655	7.330638421049604e-9	9.73142250394335e-5	5.56600058183617	0.818	0.188
C8orf76	84933	7.3337686821495156e-9	9.735577925553482e-5	4.125530882083859	0.818	0.188
SPRING1	79794	7.3337686821495156e-9	9.735577925553482e-5	5.972550021714978	0.818	0.188
AASDH	132949	7.336900126421489e-9	9.739734917824527e-5	6.546421107608141	0.818	0.188
TBC1D20	128637	7.340032754251114e-9	9.743893481268354e-5	5.910356115028656	0.818	0.188
CYBC1	79415	7.340484059458389e-9	9.744492588931011e-5	6.417085327927703	0.939	0.469
TRAPPC13	80006	7.346301562125869e-9	9.752215323722092e-5	6.126421159829413	0.818	0.188
TRIM59	286827	7.349437742942654e-9	9.756378603756373e-5	6.024256220433207	0.818	0.188
ZNF385B	151126	7.352575108860205e-9	9.760543457011923e-5	8.285101438074983	0.818	0.188
CCDC34	91057	7.352575108860205e-9	9.760543457011923e-5	5.210000817843444	0.818	0.188
PHF21A	51317	7.352575108860205e-9	9.760543457011923e-5	9.313533314741338	0.818	0.188
TC2N	123036	7.353794213525294e-9	9.762161818454828e-5	5.286190837659361	0.848	0.188
AC013463.2	NA	7.3588533975421845e-9	9.76887788523725e-5	3.682229530586294	0.818	0.188
SBNO1	55206	7.359270079117255e-9	9.769431030028155e-5	1.4783597678298595	1	0.594
VTI1A	143187	7.361994321078946e-9	9.773047461232301e-5	7.266495704076461	0.818	0.188
RLF	6018	7.3701179910679255e-9	9.78383163314267e-5	1.6195541245346492	0.97	0.438
HSD3B7	80270	7.371424213109395e-9	9.785565642902721e-5	7.018615678167347	0.818	0.188
EID1	23741	7.3818707833221096e-9	9.799433464860101e-5	2.1931213902610187	1	0.656
CUL2	8453	7.384433166145458e-9	9.802835028058095e-5	2.6743679363492188	0.879	0.219
DDX24	57062	7.385665919138425e-9	9.804471507656259e-5	2.8126982431319147	1	0.75
ARMC1	55156	7.385690519888175e-9	9.804504165151553e-5	4.300714345628062	0.909	0.25
RAB22A	57403	7.3874797114006e-9	9.806879316884297e-5	-0.3617055861754457	0.879	0.219
PLVAP	83483	7.392441757367966e-9	9.813466432905975e-5	4.138630142897502	0.879	0.25
RNF43	54894	7.405782357927361e-9	9.831176080148572e-5	6.351233964192999	0.848	0.25
SLC30A1	7779	7.443305081077296e-9	9.88098749513011e-5	2.913045418413501	0.818	0.188
NDUFS3	4722	7.4490726198951035e-9	9.88864390291075e-5	5.740321833439616	0.939	0.375
LARP4	113251	7.467409254946344e-9	9.912985785941272e-5	0.41547482158537363	0.939	0.344
CCT8	10694	7.497706946131348e-9	9.953205970989364e-5	2.0580417096738106	1	0.844
RPL7AP60	100271538	7.521862193801683e-9	9.985272062271733e-5	1.9086084011043774	0.818	0.188
CEP57	9702	7.544726676469749e-9	1.0015624663013592e-4	3.4862937172830417	0.939	0.312
EVI5	7813	7.577301438770742e-9	1.005886765996816e-4	3.521203056495771	0.848	0.188
RAB18	22931	7.580633873249112e-9	1.0063291466738196e-4	4.922309111891057	0.939	0.469
FAM120A	23196	7.587368135992283e-9	1.0072231200529756e-4	2.8565802636774857	0.909	0.312
LIN52	91750	7.58982493307828e-9	1.0075492598661417e-4	6.750655620042662	0.818	0.188
PBDC1	51260	7.590387292039599e-9	1.0076239130182568e-4	4.763845837412441	0.909	0.312
KCTD10	83892	7.602028500390725e-9	1.0091692834268688e-4	3.3233412039304744	0.939	0.375
PWWP3A	84939	7.609258318282736e-9	1.0101290417520332e-4	7.539651744289559	0.818	0.188
SEC14L2	23541	7.62223835984009e-9	1.011852142268772e-4	6.523608315897017	0.818	0.188
MAGEF1	64110	7.628735725585851e-9	1.0127146675715218e-4	3.9817581684975147	0.818	0.188
CEP68	23177	7.65803456594703e-9	1.0166040886294682e-4	5.320337471748407	0.818	0.188
PPOX	5498	7.659717789972675e-9	1.0168275366188726e-4	5.248097524290115	0.879	0.281
COL27A1	85301	7.66392711675513e-9	1.0173863247492436e-4	5.308223179600049	0.848	0.25
MPC1	51660	7.669006411947027e-9	1.0180606011859678e-4	5.732148577868431	0.879	0.281
SYNE4	163183	7.674255846292027e-9	1.0187574635952665e-4	4.293892664128577	0.909	0.375
SSB	6741	7.677620465466568e-9	1.019204116790687e-4	1.6280432243187661	1	0.375
EEF1A1P29	NA	7.67828898703513e-9	1.0192928630289135e-4	2.661583782324069	0.818	0.156
PPP1R9A	55607	7.680891351341123e-9	1.0196383268905341e-4	6.919552838522742	0.818	0.188
GOSR1	9527	7.683529650391762e-9	1.0199885610895064e-4	3.890636956614566	0.879	0.25
ATAT1	79969	7.68743293990441e-9	1.0205067227723105e-4	6.699522264984012	0.818	0.188
DNASE1	1773	7.687613564280108e-9	1.0205307006581843e-4	6.305544701149755	0.879	0.281
TM9SF2	9375	7.695402590170943e-9	1.0215646938451928e-4	3.365291601002766	0.97	0.656
LRRC37A2	9884	7.708279609327393e-9	1.0232741181382115e-4	2.907584365778603	0.818	0.188
NFYA	4800	7.714559396762316e-9	1.0241077599201975e-4	0.3146494888528766	0.879	0.219
SSBP2	23635	7.715125363788751e-9	1.0241828920429566e-4	4.477256138043101	0.909	0.438
USP11	8237	7.735690552814133e-9	1.0269129208860762e-4	6.7066716718526065	0.909	0.344
NRP1	8829	7.746393227293926e-9	1.0283337009232687e-4	0.5364435913440655	1	0.75
ATXN10	25814	7.825790817919973e-9	1.0388737310788763e-4	4.52995311355907	0.97	0.562
HACD3	51495	7.849574664851227e-9	1.0420310367590004e-4	5.214098489331531	0.939	0.594
RPS27AP12	100130446	7.850363857135558e-9	1.0421358020347453e-4	2.297074161924554	0.848	0.219
INTS3	65123	7.860457396349325e-9	1.043475719365373e-4	-0.3931389563360037	0.909	0.312
NR1H2	7376	7.873422443860376e-9	1.0451968294224649e-4	5.7288209712971225	0.97	0.594
WTAP	9589	7.89844149299588e-9	1.048518108195203e-4	3.5410511302515597	1	0.375
COPS8	10920	7.90833615965919e-9	1.0498316251947576e-4	3.8341091996424623	0.939	0.531
EPHA2	1969	7.916618197182737e-9	1.0509310656760083e-4	7.443682286225737	0.848	0.188
SH3BP5-AS1	100505696	7.931891153898069e-9	1.0529585506799686e-4	5.539231933799889	0.818	0.188
SF3B1	23451	7.955292818090754e-9	1.0560651216015476e-4	2.8830707082022693	1	0.719
RAN	5901	7.979238947991449e-9	1.0592439703458648e-4	3.898682770064287	1	1
CLOCK	9575	7.980475423724053e-9	1.0594081124993681e-4	3.6448361462111687	0.97	0.375
SEPTIN7P14	NA	7.9886452367619e-9	1.0604926551801423e-4	3.872443018594604	0.909	0.25
ZNF652	22834	8.000153110660105e-9	1.0620203254401289e-4	5.717269792825286	0.848	0.188
ZNF45	7596	8.013010613674532e-9	1.0637271589652941e-4	4.318426406175809	0.818	0.188
ARRB1	408	8.014437425464722e-9	1.0639165682304419e-4	2.42536833497973	0.909	0.25
NBDY	550643	8.017181834035671e-9	1.0642808884682354e-4	2.4323900929311826	0.97	0.438
NABP2	79035	8.052331121912537e-9	1.0689469564338893e-4	4.634438208659247	0.97	0.312
MDM4	4194	8.070823011487138e-9	1.0714017547749176e-4	2.1534585760627305	0.97	0.406
GOLGA2P7	NA	8.07613770249477e-9	1.0721072800061807e-4	2.1506218630466893	0.788	0.156
EBPL	84650	8.082326650902171e-9	1.0729288629072632e-4	5.703127553181968	0.818	0.156
AGPAT5	55326	8.124170394850659e-9	1.0784836199164249e-4	5.515556493354629	0.818	0.156
ANKRD40	91369	8.143169163463068e-9	1.0810057064497223e-4	2.1003108920945817	0.939	0.281
WDR36	134430	8.208663862855623e-9	1.089700127794084e-4	5.035396648965145	0.848	0.219
PSMG2	56984	8.217726025759344e-9	1.0909031299195528e-4	3.5447561783261365	0.909	0.312
SSBP1	6742	8.252629127655912e-9	1.0955365166963224e-4	2.355144530714381	1	0.844
RPS3AP5	439992	8.257234719925313e-9	1.0961479090700853e-4	2.9457356366174854	0.909	0.312
CTB-52I2.4	NA	8.268793861826174e-9	1.0976823851574246e-4	2.270302406297833	0.818	0.156
WASF2	10163	8.282003160804732e-9	1.0994359195968281e-4	-2.149165861832328	0.97	0.344
PLEKHA4	57664	8.292388057243514e-9	1.1008145145990766e-4	4.341205270135963	0.818	0.188
ACKR4	51554	8.306461886084011e-9	1.1026828153776525e-4	7.263549109669859	0.818	0.188
HNRNPH2	3188	8.307576054314573e-9	1.1028307212102595e-4	6.355464852432927	0.939	0.344
APTX	54840	8.31068708922381e-9	1.1032437110944608e-4	4.481213383990047	0.97	0.438
PEMT	10400	8.317869722111236e-9	1.1041972056102666e-4	5.736335917117923	0.879	0.281
ATRAID	51374	8.321124473658624e-9	1.1046292738781823e-4	1.7515514779301995	0.97	0.719
FAM217B	63939	8.348810207725207e-9	1.1083045550755212e-4	4.7533223547934185	0.848	0.156
NMRK1	54981	8.349573796992332e-9	1.108405921550732e-4	6.3274815058063	0.879	0.219
ARV1	64801	8.357675754822107e-9	1.1094814564526346e-4	5.350646912008888	0.848	0.188
TMED7	51014	8.36296868435708e-9	1.1101840928484023e-4	4.071083098061482	0.848	0.156
USP9Y	8287	8.373544530340503e-9	1.1115880364027018e-4	1.5863035731175543	0.879	0.219
ACTR3	10096	8.377235818037795e-9	1.1120780548445173e-4	4.82797653267369	0.97	0.688
EPPK1	83481	8.39894597034459e-9	1.1149600775632442e-4	5.729314558450223	0.879	0.312
ATXN1	6310	8.42855486834758e-9	1.1188906587731414e-4	3.698388801403067	0.879	0.25
CTNNB1	1499	8.433848899670224e-9	1.1195934414312222e-4	2.903708029229886	1	0.938
RAPH1	65059	8.451647833331424e-9	1.1219562498747465e-4	2.494345364602057	0.788	0.156
PREX2	80243	8.451647833331424e-9	1.1219562498747465e-4	4.2697144710696096	0.788	0.156
CALCOCO2	10241	8.492205845273946e-9	1.1273403259601163e-4	4.1250292321463	1	0.656
ZFHX4	79776	8.537917975535879e-9	1.1334086112523879e-4	4.121285955803524	0.879	0.219
INPP5A	3632	8.540334724382872e-9	1.1337294346618263e-4	4.809547596301106	0.818	0.156
SPPL2A	84888	8.570324921235898e-9	1.1377106332940654e-4	1.5169954495386024	0.939	0.281
ZMPSTE24	10269	8.600276056742543e-9	1.1416866465325726e-4	7.072684282226619	0.909	0.406
AFG3L1P	NA	8.608102224935958e-9	1.1427255703602484e-4	6.4126935588105445	0.848	0.25
CIAO1	9391	8.617693289540149e-9	1.1439987841864547e-4	3.0341699055292493	0.97	0.438
PUM1	9698	8.620994704889979e-9	1.1444370470741447e-4	4.082218177332842	0.939	0.469
COMMD10	51397	8.646384264732058e-9	1.1478075111431806e-4	5.860377758721214	0.909	0.25
ZNF691	51058	8.665060967320056e-9	1.1502868434117375e-4	7.4751584917164156	0.818	0.188
TSPAN9	10867	8.668725724136473e-9	1.1507733398791169e-4	5.838831013949508	0.818	0.188
ARHGEF3	50650	8.672391851251365e-9	1.1512600182536188e-4	9.098723321729175	0.818	0.188
SQSTM1	8878	8.673924759920803e-9	1.1514635118794866e-4	2.061470195808747	1	0.781
GGT6	124975	8.67605934910561e-9	1.1517468785937698e-4	7.015956876274645	0.818	0.188
USF1	7391	8.682344232680614e-9	1.1525811968883515e-4	6.878438020119087	0.848	0.25
VPS26C	10311	8.701659970678226e-9	1.1551453611075344e-4	5.8438807980827185	0.939	0.375
SLC35F2	54733	8.702676605433946e-9	1.1552803193713563e-4	4.17612607455961	0.909	0.219
MRPL32	64983	8.710083837760314e-9	1.1562636294626817e-4	3.3161125027618548	0.97	0.406
CASP2	835	8.710083837760314e-9	1.1562636294626817e-4	1.4722117894637528	0.97	0.406
CDK5	1020	8.727318367579002e-9	1.1585515132961124e-4	5.91241953507858	0.909	0.344
SEPTIN11	55752	8.730895926954634e-9	1.1590264343032276e-4	6.887105943594067	0.848	0.281
SRSF8	10929	8.741499010378371e-9	1.1604339936277287e-4	7.272238532749916	0.848	0.281
SLC48A1	55652	8.773376597335015e-9	1.1646657432962233e-4	4.2815891902378	0.909	0.219
RPL7P23	648000	8.824622129352724e-9	1.1714685876715741e-4	4.598692427804853	0.939	0.406
GNPAT	8443	8.88838219868284e-9	1.179932736875147e-4	6.588792327873057	0.879	0.344
DDB1	1642	8.911478749154672e-9	1.1829988039502827e-4	4.812416775101374	0.97	0.625
RABEPK	10244	8.950621270182616e-9	1.1881949736167423e-4	-2.2540843534990884	0.939	0.25
RP11-242D8.1	NA	8.969338313917153e-9	1.190679661172502e-4	4.619070355041421	0.788	0.156
POLR1D	51082	9.014324551808553e-9	1.1966515842525855e-4	0.7941490218431078	1	0.75
GOLGA8B	440270	9.019628189458428e-9	1.1973556421506064e-4	4.470859409551298	0.848	0.156
WDSUB1	151525	9.023434442990724e-9	1.1978609223070186e-4	6.136149913103855	0.818	0.188
SMAP1	60682	9.030803456651536e-9	1.1988391588704914e-4	1.821063757262718	0.909	0.25
SRI	6717	9.052272086530607e-9	1.2016891194869381e-4	2.6461795678453024	1	0.719
SMCO4	56935	9.069220346576617e-9	1.203939001008046e-4	5.178366289492013	0.848	0.156
MIF4GD	57409	9.069463058391926e-9	1.2039712210015282e-4	5.3994941951142135	0.879	0.25
ATP11B	23200	9.08778933775705e-9	1.2064040345872484e-4	5.122187439009489	0.879	0.25
OAS1	4938	9.102473918183134e-9	1.208353412638811e-4	6.482172111259208	0.879	0.25
RNF187	149603	9.106148338434047e-9	1.2088411919271198e-4	4.283072159070339	0.909	0.219
FH	2271	9.110534051973207e-9	1.2094233953994432e-4	5.185820918306074	0.97	0.719
FBXL5	26234	9.122591527923267e-9	1.2110240253318137e-4	5.548242309248124	0.909	0.5
NAPRT	93100	9.139661987452685e-9	1.213290128834344e-4	4.012824938002861	0.939	0.344
ITGA2	3673	9.146653566612024e-9	1.2142182609677462e-4	7.679707401301403	0.879	0.25
CTDSP1	58190	9.157728045584846e-9	1.2156883980513883e-4	0.33339669696502394	0.909	0.219
GAPDHP65	NA	9.158272637689723e-9	1.2157606926533108e-4	3.3304358766914652	1	0.531
NCBP2	22916	9.158691572641142e-9	1.2158163062681116e-4	3.0545556088621746	1	0.562
MYD88	4615	9.1606701038063e-9	1.2160789562802864e-4	3.036994207482203	0.909	0.344
WDFY3	23001	9.184680110556699e-9	1.2192662846764018e-4	1.9125811990763228	0.909	0.281
ORC4	5000	9.188985268844178e-9	1.2198377944390647e-4	-1.1473628467902213	0.939	0.281
KLF3	51274	9.19196689845184e-9	1.2202336057694818e-4	5.590080834121963	0.909	0.281
ZNF587B	100293516	9.221522868390443e-9	1.2241571607788312e-4	6.569311645114632	0.848	0.281
TEX264	51368	9.290067946802964e-9	1.2332565199380934e-4	3.4413119481186483	1	0.594
IDH1	3417	9.293321046747398e-9	1.2336883689557173e-4	5.388320751336084	1	0.906
OTUD6B-AS1	100506365	9.294501580410358e-9	1.233845084799475e-4	0.5323752415151679	0.97	0.344
UBE2E3	10477	9.32313709349336e-9	1.2376464491612436e-4	5.2789205157998715	0.848	0.312
CCPG1	9236	9.329957233978637e-9	1.238551822810664e-4	2.8545695604784362	0.879	0.219
ZSCAN21	7589	9.376461019703173e-9	1.2447252003655962e-4	4.953404972448275	0.818	0.188
DDOST	1650	9.379885242151744e-9	1.245179765895644e-4	0.37249940594281483	1	0.969
ATP11A	23250	9.38291697713557e-9	1.245582228714747e-4	3.6600673623807567	0.909	0.25
PABPC3	5042	9.420828917745596e-9	1.2506150388307279e-4	2.82253006893242	0.879	0.25
ELP6	54859	9.424625708654708e-9	1.2511190628239124e-4	4.75377163124449	0.879	0.25
FOXA1	3169	9.425382892327775e-9	1.251219578956512e-4	4.753730476645612	0.848	0.25
NASPP1	NA	9.433621546567705e-9	1.252313260306863e-4	1.6671007872916344	0.818	0.219
AC116366.6	NA	9.443787835361943e-9	1.253662835144298e-4	4.573153898872457	0.848	0.156
USP45	85015	9.45969137817351e-9	1.2557740304525335e-4	6.251203866609683	0.818	0.188
PEF1	553115	9.477189577108288e-9	1.2580969163611253e-4	7.8757692336913205	0.879	0.344
RPRD1A	55197	9.481740042361779e-9	1.258700990623526e-4	4.645562754907037	0.879	0.25
MMD	23531	9.485219394529443e-9	1.2591628746237837e-4	1.6409702783205407	0.788	0.156
NMI	9111	9.493199535779246e-9	1.260222238374695e-4	5.543654961446935	0.879	0.25
ZNF557	79230	9.493199535779246e-9	1.260222238374695e-4	2.549778885919638	0.879	0.25
TAF7	6879	9.525766276081173e-9	1.2645454731497757e-4	0.3619785187932614	1	0.594
MAEA	10296	9.593388329405348e-9	1.2735223007285599e-4	3.5183683443878877	1	0.406
RPP25L	138716	9.691495808369698e-9	1.2865460685610773e-4	5.539261000175916	0.939	0.375
TRIM33	51592	9.702098335320873e-9	1.2879535540138458e-4	8.289441816285825	0.818	0.188
RP11-1081M5.3	NA	9.72987179351769e-9	1.2916404805894734e-4	2.5342268544888755	0.788	0.156
PDE4B	5142	9.751152134478084e-9	1.2944654458519657e-4	6.91004971527041	0.818	0.188
QSOX1	5768	9.782072665022747e-9	1.2985701462817697e-4	4.231374414082224	0.97	0.5
SMYD3	64754	9.782506873602556e-9	1.2986277874707394e-4	6.16351927632436	0.909	0.438
DPM3	54344	9.787319486606514e-9	1.2992666618470147e-4	4.831947412890458	0.879	0.281
TLE3	7090	9.787319486606514e-9	1.2992666618470147e-4	4.7671258417973394	0.909	0.25
PURB	5814	9.809517860802033e-9	1.3022134960214698e-4	6.2107468843177065	0.818	0.188
CLN8	2055	9.819712163490659e-9	1.3035667897033849e-4	6.218062167837715	0.848	0.25
SLC7A1	6541	9.840171681966923e-9	1.306282790781109e-4	3.5451266633250076	0.939	0.344
ZMYM5	9205	9.843648634815991e-9	1.3067443562718228e-4	2.2063270250364884	0.879	0.219
TTC6	319089	9.848603437051308e-9	1.307402106268561e-4	1.719043686168944	0.879	0.25
FKBP9	11328	9.855636185786367e-9	1.3083357036631403e-4	1.8542846931982577	0.879	0.219
TXLNA	200081	9.867734883376902e-9	1.3099418057682837e-4	-1.2956528450433389	0.97	0.562
DHX16	8449	9.868301971625365e-9	1.3100170867332673e-4	6.038078930700639	0.879	0.312
CSNK2A1	1457	9.878825166021757e-9	1.3114140407893883e-4	-1.6129110408340956	1	0.531
FAM177B	400823	9.921471842474732e-9	1.3170753870885205e-4	5.870683660999832	0.818	0.188
MRPS18A	55168	9.941461083195234e-9	1.3197289587941674e-4	-0.5024654716696242	0.939	0.438
CD81	975	9.944078752093118e-9	1.3200764543403614e-4	4.990766720221963	0.97	0.656
ANKRD50	57182	9.950481776243647e-9	1.3209264557963442e-4	4.565330882339698	0.909	0.281
WDR20	91833	1.000358598411165e-8	1.3279760393908216e-4	6.2452954579068924	0.879	0.281
HSD17B7P2	NA	1.0047277894293129e-8	1.3337761404674128e-4	4.3445681971619265	0.818	0.188
DCAF11	80344	1.0087792445661507e-8	1.339154447161565e-4	5.157067136714533	0.939	0.531
CENPBD1P	NA	1.009008114340586e-8	1.339458271787128e-4	7.23426652162474	0.848	0.25
MAML3	55534	1.01076397876865e-8	1.3417891818153828e-4	5.224864907015968	0.848	0.312
UNC45A	55898	1.0114175206476905e-8	1.3426567586598091e-4	5.6664273500103874	0.939	0.469
C16orf87	388272	1.012768182403578e-8	1.34444976214075e-4	6.043586095051775	0.818	0.188
LIMK2	3985	1.0157447244961443e-8	1.3484011217686315e-4	6.671860723201955	0.818	0.188
GTPBP10	85865	1.016596582794832e-8	1.3495319636601396e-4	4.588157839880963	0.818	0.188
GEMIN7	79760	1.0174490719177904e-8	1.3506636429708668e-4	5.694769030511998	0.818	0.188
IARS2	55699	1.0184268249448106e-8	1.351961610114236e-4	8.246454153983544	0.848	0.281
BTN2A1	11120	1.0188355034262985e-8	1.3525041307984112e-4	5.5760826679756414	0.879	0.25
EBLN3P	100506710	1.020109225650813e-8	1.354194997051454e-4	5.685226624194584	0.909	0.188
C1orf21	81563	1.0229302602218332e-8	1.3579399204444834e-4	-1.7003573889807493	0.879	0.25
SNORA7B	677797	1.0265594955615502e-8	1.362757730357958e-4	2.718905622621215	0.788	0.156
IRAK1BP1	134728	1.0270264667782713e-8	1.3633776346481553e-4	6.147509251179354	0.788	0.156
CEBPZ	10153	1.027863145818034e-8	1.36448832607344e-4	2.309242835256248	0.879	0.25
KMT5B	51111	1.0287178813398568e-8	1.3656229874786598e-4	6.055559666075083	0.879	0.312
ZNF814	730051	1.0296506522003017e-8	1.3668612407959004e-4	-4.779761606583564	0.909	0.188
LTA4H	4048	1.0328057284117105e-8	1.3710496044665456e-4	3.9500345681421036	0.97	0.469
ITGA5	3678	1.033676142211301e-8	1.3722050787855021e-4	7.26411994202665	0.909	0.344
FOXC1	2296	1.0398188057643774e-8	1.3803594646522109e-4	2.9603437996482094	0.788	0.156
HECTD4	283450	1.0413283403283142e-8	1.3823633717858371e-4	3.608183220061333	0.939	0.312
NDUFA9	4704	1.0421722160648709e-8	1.383483616826116e-4	4.350204572558011	0.909	0.312
MFF	56947	1.04271627522232e-8	1.3842058553576296e-4	1.7718416070285432	0.909	0.406
YPEL5	51646	1.0430260116365969e-8	1.3846170304475822e-4	4.082220470343372	0.939	0.438
ACTR2	10097	1.0446180566949816e-8	1.386730470262588e-4	4.029478488099415	0.939	0.281
ATF6	22926	1.0466601270905857e-8	1.3894413187127524e-4	3.3780647317763126	0.909	0.312
CHASERR	NA	1.0478870603340561e-8	1.3910700725934595e-4	2.472610997262228	0.97	0.25
ASB7	140460	1.0487630801093811e-8	1.3922329888452036e-4	7.0961087219723655	0.818	0.188
MRE11	4361	1.0525669291058922e-8	1.397282598388072e-4	6.682117682489849	0.848	0.312
ZNG1F	644019	1.0544843409451027e-8	1.3998279626046238e-4	5.324310746198357	0.818	0.188
PTPRB	5787	1.0550756294511296e-8	1.4006128980963744e-4	6.175371145160198	0.879	0.281
HSPBAP1	79663	1.0575764182886539e-8	1.4039326952781881e-4	7.5224527391001565	0.818	0.188
APOOL	139322	1.0580091170137152e-8	1.404507102835707e-4	4.988882035515845	0.879	0.281
CTC-429P9.3	NA	1.0584613378822867e-8	1.4051074260387357e-4	5.2706475899436684	0.818	0.188
RAB35	11021	1.062451570518029e-8	1.4104044598626836e-4	4.949150858504247	0.818	0.188
TFB1M	51106	1.062895748359561e-8	1.4109941059473174e-4	6.519301535950885	0.818	0.188
ATXN3	4287	1.0669940290437042e-8	1.4164345735555173e-4	0.7033409968427264	0.879	0.219
BTG1	694	1.0679045728056117e-8	1.4176433203994497e-4	4.590223863560933	0.939	0.344
RALGPS1	9649	1.070503081036701e-8	1.4210928400762207e-4	5.892553710106244	0.788	0.156
THAP9-AS1	100499177	1.070870687378308e-8	1.421580837494704e-4	5.848448701764432	0.848	0.188
EFL1	79631	1.071824715018713e-8	1.4228473091873416e-4	6.8912533693594415	0.879	0.25
STXBP3	6814	1.0765472363691115e-8	1.4291164562799954e-4	1.4817762175227926	0.909	0.219
LAMTOR3	8649	1.0949432793574693e-8	1.4535372033470405e-4	3.22899978359572	0.939	0.406
P2RX4	5025	1.0958103079575343e-8	1.4546881838136267e-4	4.811347592867838	0.939	0.469
PSMB2	5690	1.1016496886225954e-8	1.4624399616464955e-4	2.538962965842737	1	0.625
HSPE1P2	NA	1.1023281130124163e-8	1.4633405700239827e-4	0.7441017754478348	0.727	0.031
NAGLU	4669	1.1036130184337427e-8	1.4650462819707934e-4	5.661147329426809	0.788	0.156
ARHGAP5	394	1.1038812933533355e-8	1.4654024169265527e-4	6.698830465279435	0.848	0.25
SWAP70	23075	1.1042114891423221e-8	1.4658407518364325e-4	4.311656207524095	0.939	0.25
CWF19L2	143884	1.1056629098285697e-8	1.4677675127974262e-4	0.6919782613779768	0.879	0.219
CYREN	78996	1.1073979657664232e-8	1.470070799554927e-4	2.6007147465140203	0.879	0.25
TP53INP1	94241	1.1086943277992356e-8	1.4717917201534852e-4	3.0439969179226747	0.879	0.281
SCRN2	90507	1.113263122545856e-8	1.477856795179624e-4	7.2229354002818456	0.848	0.25
PTK2B	2185	1.1140135883093662e-8	1.4788530384806837e-4	6.363331848284139	0.818	0.188
SH3BP2	6452	1.1188531865510855e-8	1.485277605146566e-4	3.7488396944544977	0.818	0.219
RABGGTB	5876	1.1220356447483208e-8	1.4895023184033959e-4	3.468059832992889	0.939	0.562
RNH1	6050	1.1230391629835463e-8	1.4908344888606576e-4	1.2279192080302703	1	0.906
WNK1	65125	1.1259185705204665e-8	1.4946569023659192e-4	4.5308299565210515	0.97	0.469
LSM2	57819	1.1260827093563908e-8	1.4948747966706089e-4	3.1200138771162935	0.939	0.25
RPS4XP1	400064	1.1262107389474694e-8	1.4950447559527655e-4	2.2419100657981876	0.818	0.188
MCRS1	10445	1.1285064515939256e-8	1.4980923144909363e-4	6.262950652384472	0.909	0.469
PCBP4	57060	1.1339797372489974e-8	1.505358101198044e-4	3.352708365985684	0.818	0.188
SLC35C2	51006	1.1413722436948475e-8	1.51517165350491e-4	0.977094139685982	0.939	0.438
ASAP2	8853	1.1425163737601575e-8	1.516690486166609e-4	1.9937410095283181	0.848	0.156
LRRC41	10489	1.1439608757695166e-8	1.5186080625840333e-4	5.523761685632191	0.939	0.438
SPRED2	200734	1.1440176932944938e-8	1.5186834878484404e-4	4.693390955114301	0.818	0.219
MIER3	166968	1.1454302473271482e-8	1.5205586533267892e-4	3.8784380201190864	0.818	0.219
ZNF460	10794	1.1462540245239004e-8	1.521652217555478e-4	2.681197514402828	0.97	0.5
SLC16A3	9123	1.1473160463067368e-8	1.523062051472193e-4	4.07171350883878	0.818	0.219
SEC22B	9554	1.1478747172010462e-8	1.523803687084389e-4	5.039914369551051	0.939	0.406
MPDU1	9526	1.1485075059928288e-8	0.00015246437142054801	5.029811375804989	0.939	0.5
SLC38A4-AS1	NA	1.1487321926071203e-8	1.5249419856859522e-4	7.927286280221151	0.818	0.219
ZNF274	10782	1.149408636403609e-8	1.525839964825791e-4	3.0984620714137234	0.909	0.25
GPER1	2852	1.1501498808482684e-8	1.5268239668260765e-4	6.56610347346984	0.818	0.219
CYP51A1	1595	1.1506307637627211e-8	1.5274623388950124e-4	4.5507951232099515	0.818	0.188
ZSCAN30	100101467	1.1510958636872244e-8	1.5280797590447903e-4	7.131529622705302	0.818	0.219
CBX3P5	NA	1.1511603049815462e-8	1.5281653048630027e-4	3.2888789491229176	0.788	0.156
SNHG30	NA	1.1515691124702428e-8	1.5287079968042474e-4	5.3318574910606715	0.818	0.219
VDAC1P1	NA	1.1515887325278536e-8	1.5287340424307257e-4	3.113753714307505	0.818	0.188
RALGPS2	55103	1.1520425329001374e-8	1.5293364624249323e-4	5.488100961468566	0.818	0.219
POLR1B	84172	1.153463824605213e-8	1.5312232271634201e-4	7.885357434058876	0.818	0.219
SAV1	60485	1.1553612865096432e-8	1.5337421078415514e-4	4.9098021910284215	0.818	0.219
AASS	10157	1.1567861895329606e-8	1.5356336666050053e-4	5.816994147671847	0.848	0.188
ZFP30	22835	1.157261501606161e-8	1.5362646433821786e-4	7.171758913207944	0.818	0.219
PAPSS1	9061	1.1585130075106283e-8	1.5379260174703592e-4	6.7109880493762555	0.909	0.688
ZNF37A	7587	1.1591644733208706e-8	1.5387908383334556e-4	6.827651083863868	0.818	0.219
GNAI1	2770	1.159277848790944e-8	0.00015389413442699781	6.199228980029119	0.818	0.188
PLEKHA6	22874	1.1610702050833862e-8	1.541320697248195e-4	6.521406124275808	0.818	0.219
CBX3P9	NA	1.1626477874529737e-8	1.5434149378438226e-4	2.510194732319184	0.848	0.188
IFT172	26160	1.162874318211463e-8	1.543715657425717e-4	5.251882736727793	0.879	0.219
UTP14C	9724	1.1633870436096486e-8	1.5443963003918085e-4	4.566331477427784	0.788	0.156
NUMBL	9253	1.1633870436096486e-8	1.5443963003918085e-4	1.8014349505137863	0.788	0.156
AC007560.1	NA	1.1634562563341907e-8	1.544488180283638e-4	5.642106407824764	0.848	0.188
TES	26136	1.1636719235491316e-8	1.544774478511472e-4	5.3536369546147	0.939	0.5
THAP12	5612	1.1647372429844191e-8	1.5461886900618163e-4	2.978938384472171	0.818	0.188
MRPL39	54148	1.1693435562637521e-8	1.552303570940131e-4	6.328861453905385	0.909	0.375
POLE4	56655	1.1727349885306172e-8	1.5568056972743943e-4	7.155511879222189	0.818	0.219
NUDT22	84304	1.173182603762025e-8	1.557399906494088e-4	5.7725267793891515	0.879	0.344
NAXE	128240	1.1749029305743217e-8	1.559683640337412e-4	1.7672163932088072	0.97	0.938
FSD1L	83856	1.1800549358515022e-8	1.5665229273428691e-4	3.449145353599108	0.788	0.156
AP000962.1	NA	1.180569540430238e-8	1.567206064921141e-4	5.664054524447631	0.788	0.156
ATP1B3	483	1.1867247039467769e-8	1.5753770444893464e-4	2.6574257343594763	1	0.812
ZNF790-AS1	284408	1.1928859343956133e-8	1.5835560779101768e-4	6.623539532831852	0.818	0.188
LAMB2	3913	1.1931636152786333e-8	1.5839246992823856e-4	2.861184484307092	0.97	0.406
PARN	5073	1.1931636152786333e-8	1.5839246992823856e-4	2.100953919383098	1	0.375
GRAMD2B	65983	1.1948947407313795e-8	1.5862227683209062e-4	4.8203816023538435	0.879	0.312
NBR2	10230	1.1973527943044327e-8	1.5894858344391345e-4	4.480373599443956	0.818	0.188
EVL	51466	1.1975545583220853e-8	1.5897536761725681e-4	7.119694256917466	0.818	0.219
RP11-147L13.12	NA	1.2015090649359268e-8	1.5950032837024427e-4	2.0564065214290386	0.788	0.156
ARHGAP45	23526	1.2015090649359268e-8	1.5950032837024427e-4	4.80834070620316	0.788	0.156
GUSBP2	NA	1.2034613471686904e-8	1.5975949383664366e-4	3.5101947323191838	0.818	0.219
USPL1	10208	1.2034613471686904e-8	1.5975949383664366e-4	6.346013713411676	0.818	0.219
INTS8	55656	1.2103850643775777e-8	1.6067861729612343e-4	5.287449444393992	0.848	0.188
DRAIC	145837	1.2124235541037787e-8	1.6094922680727662e-4	5.759244486424139	0.909	0.344
NPIPB5	100132247	1.2185012946318076e-8	1.6175604686237248e-4	0.37064337992038965	0.939	0.312
DHX29	54505	1.218929295236675e-8	1.618128639426686e-4	2.758956852746829	0.97	0.219
AIMP2	7965	1.2198804516452408e-8	1.6193912995590573e-4	5.009944761471504	0.909	0.281
BORCS7	119032	1.2198804516452408e-8	1.6193912995590573e-4	2.7010330535559492	0.909	0.281
ZNF75A	7627	1.2207774972836828e-8	1.620582127644089e-4	5.602777732713941	0.879	0.281
ENTPD4	9583	1.2212581974061463e-8	1.6212202570566593e-4	6.894506871152686	0.848	0.312
BAK1	578	1.2245854847276624e-8	1.625637230975972e-4	5.453276303566535	0.818	0.219
ADGRV1	84059	1.2260927621341837e-8	1.6276381417331288e-4	3.742202242532353	0.818	0.219
MYL12BP3	NA	1.228382435600122e-8	1.630677683259162e-4	0.8181023568916118	0.727	0.031
RPS26P47	NA	1.228382435600122e-8	1.630677683259162e-4	0.7691927564106653	0.727	0.031
SINHCAF	58516	1.2291201901903e-8	1.6316570524776234e-4	3.3926753238809937	1	0.406
VAMP7	6845	1.2301631124454764e-8	1.6330415317713698e-4	3.4875671242595567	0.939	0.375
SESN2	83667	1.2306941654979294e-8	1.6337465046985014e-4	6.476276249392336	0.788	0.156
NUCKS1	64710	1.2321998168802531e-8	1.635745256908536e-4	4.34599912666344	1	0.5
MRPS24	64951	1.2343003560941816e-8	1.6385337227150262e-4	2.6827904540151675	0.879	0.281
SPDYE5	442590	1.2346102219903133e-8	1.638945069692141e-4	0.47239687872112324	0.848	0.156
METAP1	23173	1.2420868601508407e-8	1.648870306850241e-4	3.124651055838637	0.909	0.25
PWAR6	NA	1.2427811077312934e-8	1.649791920513292e-4	3.758473411706836	0.818	0.219
TFDP2	7029	1.2433966509197022e-8	1.6506090540959048e-4	6.5221166364994225	0.848	0.344
PPIL3	53938	1.2464622744897587e-8	1.6546786693851548e-4	3.3052369043187566	0.879	0.219
FAM135A	57579	1.2464753043784771e-8	1.6546959665624284e-4	3.85488329214019	0.788	0.156
LATS1	9113	1.2472020005052382e-8	1.6556606556707038e-4	3.146490500719505	0.879	0.25
ARPIN	348110	1.2524801247419003e-8	1.6626673655948727e-4	5.04951138987873	0.818	0.219
RP4-785G19.2	NA	1.2540176334604309e-8	1.664708408418722e-4	2.783769264979057	0.848	0.188
KLB	152831	1.2555568059969603e-8	1.6667516599609648e-4	5.072517426306444	0.848	0.188
HDHD3	81932	1.2570976438942713e-8	1.668797122269645e-4	5.230521909243503	0.848	0.188
TCIRG1	10312	1.2578410946539187e-8	1.669784053153077e-4	5.669581962310829	0.818	0.188
RANBP3	8498	1.258021135121703e-8	1.6700230568740608e-4	1.3755091350922068	0.939	0.25
BNIP3	664	1.2592132065544568e-8	1.6716055317010414e-4	1.6732633708263869	1	0.938
CDC42BPA	8476	1.2611159302657835e-8	1.6741313974278277e-4	2.363064476722512	0.909	0.219
TMED10	10972	1.2624315377921652e-8	1.6758778664190992e-4	1.4334954700926303	1	0.906
OSBPL11	114885	1.2642783665565469e-8	1.678329531603816e-4	1.936497057693842	0.788	0.156
GALM	130589	1.265827210845078e-8	1.680385622396841e-4	4.158153490581123	0.939	0.406
TALDO1	6888	1.2688899630021527e-8	1.6844514258853576e-4	0.5780364260087456	1	0.938
SYNGR2	9144	1.27816681011297e-8	1.6967664404249678e-4	1.864221344174652	1	1
ZBTB20	26137	1.2788692608313474e-8	1.6976989437536138e-4	-0.2752735846509786	0.97	0.344
TMOD1	7111	1.284171640954848e-8	1.7047378533675608e-4	6.964034502712127	0.818	0.219
FBXL12	54850	1.2859205405069977e-8	1.7070595175230395e-4	4.505385987263146	0.879	0.25
RNVU1-32	106481624	1.2894006633953225e-8	1.7116793806572905e-4	4.2598801109650335	0.788	0.156
E2F5	1875	1.2953566671129031e-8	1.719585975592379e-4	5.268256161940898	0.788	0.156
TTC39C	125488	1.2956280893208788e-8	1.7199462885734667e-4	3.1945241990688733	0.879	0.25
SC5D	6309	1.2956770547952363e-8	1.720011290240676e-4	3.8914755432218304	0.909	0.25
ATP2C1	27032	1.2989549315174974e-8	1.7243626715894778e-4	5.757671937472154	0.909	0.344
RBBP4P1	NA	1.3006956267263303e-8	1.7266734444792035e-4	2.951305743207921	0.818	0.188
ACSS2	55902	1.3033887633957941e-8	1.7302485834079167e-4	6.611105761493021	0.848	0.25
ZNF431	170959	1.3039711068600127e-8	1.7310216443566667e-4	5.257102075624096	0.818	0.219
UNC50	25972	1.304042582987153e-8	1.7311165289154456e-4	3.3395294176855526	0.909	0.406
GTF2H5	404672	1.3048842403068323e-8	1.73223382900732e-4	5.9549616765491775	0.848	0.281
RTL10	79680	1.3064325854163722e-8	1.7342892571402342e-4	5.857363027414772	0.848	0.281
DOCK7	85440	1.3071668130097305e-8	1.7352639442704172e-4	4.857813483366468	0.848	0.188
CGGBP1	8545	1.3087672531161857e-8	1.7373885285117366e-4	4.786004192907306	0.848	0.188
PTPA	5524	1.308857540642783e-8	1.7375083852032945e-4	4.191579520631214	0.909	0.375
EMC10	284361	1.3095341343341687e-8	1.738406563328609e-4	0.2545272835878558	0.909	0.219
SASS6	163786	1.30986001225556e-8	1.7388391662692557e-4	3.878755061113856	0.848	0.156
EIF2B1	1967	1.3132000520514903e-8	1.7432730690983533e-4	5.552069410944058	0.97	0.5
RNF10	9921	1.3163958050543178e-8	1.747515431209607e-4	1.6852649925933942	1	0.438
VDAC2	7417	1.3178851946551823e-8	1.7494925959047545e-4	2.585186234235036	1	0.812
AP000962.2	NA	1.318241411129371e-8	1.7499654732742401e-4	5.89626721290531	0.788	0.156
APPL2	55198	1.3190130570639103e-8	1.750989833252341e-4	6.4261137519868035	0.909	0.344
RHNO1	83695	1.3191722115189753e-8	1.7512011107914397e-4	6.307649306436979	0.909	0.406
MET	4233	1.321687356445813e-8	1.7545399656818168e-4	6.345887993831544	0.879	0.281
PITPNC1	26207	1.3256764079731284e-8	1.759835431584328e-4	5.600979898058524	0.788	0.188
HNRNPA1L3	642659	1.3367731714488436e-8	1.7745663850983397e-4	2.2294673169596955	0.97	0.406
CIAO2A	84191	1.3372614481707696e-8	1.7752145724466965e-4	3.881219055349889	0.939	0.406
DUS4L	11062	1.3399356106382548e-8	1.7787645231222832e-4	6.752726970062357	0.818	0.219
AAGAB	79719	1.3408145992001543e-8	1.7799313804382048e-4	6.3982584225635275	0.909	0.531
PSMD14	10213	1.3425587748916679e-8	1.7822467736686891e-4	3.6489081383351705	0.97	0.688
TMEM33	55161	1.343304939004718e-8	1.7832373065287632e-4	3.762261201113847	0.97	0.375
HSPA14	51182	1.3474190245830316e-8	1.7886987551339744e-4	5.885057279050847	0.848	0.219
RCN1	5954	1.3478095126954e-8	1.7892171281031434e-4	2.359184264545326	0.909	0.25
POTEC	388468	1.3490765513988582e-8	1.790899121981984e-4	7.430832658383812	0.848	0.281
CCDC18-AS1	NA	1.3493912084893796e-8	1.7913168292696513e-4	2.7693957956117456	0.909	0.25
RP11-588H23.3	NA	1.3497624043018875e-8	1.7918095917107558e-4	5.772298667278487	0.727	0.031
SYPL1	6856	1.3514124784545068e-8	1.794000065148358e-4	2.4691269625813135	0.97	0.688
PSIP1	11168	1.3549451760558934e-8	1.7986897212141984e-4	3.609583059277883	0.879	0.25
GPX3	2878	1.3575176978709444e-8	1.8021047439236787e-4	8.974161909028847	0.818	0.219
CC2D2A	57545	1.3580703981240304e-8	1.8028384535096503e-4	6.700725896181386	0.848	0.188
NOTCH1	4851	1.3584873105173113e-8	1.8033919047117308e-4	6.5935372364591665	0.848	0.25
USP6NL	9712	1.3586914567783473e-8	1.803662908873256e-4	5.729642253360347	0.909	0.219
DAPK1	1612	1.3591763934891058e-8	1.804306662356788e-4	6.581923327402398	0.818	0.219
RPAP2	79871	1.3604984597924531e-8	1.8060617053744816e-4	5.827583667591379	0.939	0.312
TSKU	25987	1.3608368745976325e-8	1.8065109510283572e-4	5.986208864319792	0.818	0.219
SORD2P	NA	1.3611616459060686e-8	1.806942084940306e-4	4.388843558733616	0.818	0.188
NME7	29922	1.3636083153375611e-8	1.8101900386106125e-4	4.740141588934579	0.848	0.188
POLR3A	11128	1.3664151031753395e-8	1.8139160494652632e-4	12.475721383308038	0.939	0.375
FCHSD2	9873	1.3680331554273261e-8	1.8160640138297754e-4	5.612718167118538	0.788	0.156
RP11-468E2.10	NA	1.3680331554273261e-8	1.8160640138297754e-4	3.2273146200411738	0.788	0.156
URI1	8725	1.3686094429656863e-8	1.8168290355369485e-4	5.2131021029339095	0.848	0.188
TCAF1P1	653199	1.372819357703683e-8	1.8224176973516393e-4	1.9171317328269109	0.788	0.156
SHC2	25759	1.372819357703683e-8	1.8224176973516393e-4	3.1381309188634923	0.788	0.156
RTL6	84247	1.3738804269598084e-8	1.8238262667891455e-4	5.9517331685387695	0.909	0.312
DIAPH1	1729	1.3751285345993356e-8	1.825483129680618e-4	5.136477516032489	0.939	0.312
CYP2F2P	NA	1.3756713647447239e-8	1.826203736698621e-4	7.4591258657399155	0.788	0.156
NDUFV2P1	NA	1.3775829266108035e-8	1.8287413350758416e-4	2.0314596351608003	0.939	0.281
TRIQK	286144	1.3872811811000808e-8	1.8416157679103574e-4	-0.3634942888191235	0.879	0.281
RPL5P12	100270833	1.388907515674952e-8	1.843774727058499e-4	2.6859988208842664	0.879	0.281
PMP22	5376	1.3905355296487702e-8	1.8459359156087425e-4	7.2619237818895925	0.879	0.281
FBXO21	23014	1.4001774541684188e-8	1.858735570408576e-4	3.692362805476214	0.97	0.594
SLC15A4	121260	1.4005262212725727e-8	1.8591985587393403e-4	5.727336892968429	0.818	0.188
PAICSP4	NA	1.4016795036632815e-8	1.8607295411130062e-4	2.6273732088999755	0.818	0.188
PDCD2L	84306	1.4022564585133734e-8	1.8614954486765033e-4	6.53395555829105	0.818	0.188
STAT3	6774	1.4042827824781215e-8	1.8641853937397063e-4	1.9326918386478127	1	0.562
AHSA1	10598	1.408998290952654e-8	1.870445231239648e-4	2.5727852404374625	1	0.688
RWDD4	201965	1.4107590484045264e-8	1.8727826367570088e-4	3.38075924553374	0.879	0.25
TSPAN18	90139	1.412625554832721e-8	1.8752604240404372e-4	6.938783390446821	0.848	0.188
ZNF10	7556	1.412625554832721e-8	1.8752604240404372e-4	6.475242133484759	0.818	0.219
PLPP6	403313	1.4143476403142852e-8	1.8775464925172136e-4	6.091216517558525	0.818	0.219
CCDC127	133957	1.4149220795939965e-8	1.8783090606610303e-4	6.529088423907484	0.818	0.219
TBC1D23	55773	1.4167484854338205e-8	1.8807336144133967e-4	2.227445028100175	0.848	0.156
ELK1	2002	1.4174495930154288e-8	1.8816643347279818e-4	5.323048634781277	0.788	0.156
PAFAH1B1	5048	1.4177973597170486e-8	1.882125995024382e-4	4.9060528422368055	0.848	0.188
PDIA3P1	NA	1.4178865456710751e-8	1.882244389378352e-4	1.2347309538176345	1	0.469
YEATS2-AS1	NA	1.4198703161602738e-8	1.8848778447027635e-4	3.480775296520445	0.788	0.156
OGG1	4968	1.4206777851520536e-8	1.885949759789351e-4	6.198421436922853	0.848	0.188
RBBP4P2	100420527	1.4209998804219937e-8	1.8863773412601968e-4	1.1384699377913572	0.788	0.156
TAF13	6884	1.4219020396790603e-8	1.8875749576739527e-4	1.059262561634064	0.909	0.219
GTF2H2C	728340	1.4252971877628971e-8	1.892082016755246e-4	5.6939830607805675	0.848	0.188
FUNDC2P1	NA	1.4261368225768247e-8	1.8931966319707348e-4	1.6849582906978777	0.788	0.156
CD2BP2	10421	1.427978130775764e-8	1.8956409686048266e-4	4.735251911630501	0.939	0.406
SUPT4H1	6827	1.4288778324172132e-8	1.8968353225338506e-4	5.4605288834375845	0.909	0.469
MTMR3	8897	1.4301990621209372e-8	1.8985892549655442e-4	3.1089955143575594	0.788	0.156
FAF2	23197	1.430228086213164e-8	1.8986277844479753e-4	2.122894446084204	0.909	0.281
RP11-279F6.2	NA	1.4325594775846325e-8	1.9017227064935997e-4	4.226709716451226	0.788	0.156
GSDMD	79792	1.4346548520152121e-8	1.904504316050194e-4	5.785386972062652	0.909	0.281
FAM114A1	92689	1.4353561016849004e-8	1.9054352249867052e-4	1.4684246302077106	1	0.406
VPS45	11311	1.4357153546985687e-8	1.9059121333623498e-4	4.444952121360647	0.879	0.281
CTD-3239E11.2	NA	1.4363056581485849e-8	1.9066957611922465e-4	5.160949001208585	0.788	0.156
SEC63	11231	1.4412930217616814e-8	1.913316486388632e-4	2.229649744700854	0.939	0.281
MAGI3	260425	1.4483170083568392e-8	1.9226408285937042e-4	4.99308058606021	0.788	0.156
EHMT2-AS1	107986588	1.4483170083568392e-8	1.9226408285937042e-4	5.330645311988472	0.788	0.156
PDCL3	79031	1.4511495063019669e-8	1.926400969615861e-4	2.4873156147944613	0.939	0.406
ABCA1	19	1.453312653282702e-8	1.929272547232787e-4	10.621788266641378	0.848	0.188
EXOG	9941	1.4535264687186801e-8	1.9295563872240477e-4	6.725182768307376	0.788	0.156
MDP1	145553	1.4541448460996381e-8	1.9303772831972697e-4	2.277533975528909	0.788	0.156
RPS4XP2	92507	1.4559192159287586e-8	1.932732759145427e-4	2.6169192674928174	0.879	0.312
TADA1	117143	1.457240209499569e-8	1.9344863781106778e-4	7.737806080668793	0.788	0.156
DCTN2	10540	1.4590453944534279e-8	1.9368827611369256e-4	7.043736790920212	0.97	0.625
CRYZL1	9946	1.4593973786490615e-8	1.9373500201566292e-4	3.9057335700906615	0.909	0.25
OR2A7	401427	1.4650841171009066e-8	1.9448991654514534e-4	4.7751127279544825	0.788	0.156
DBT	1629	1.4708355464596585e-8	1.9525341879251967e-4	5.65302677566631	0.848	0.312
KANK1	23189	1.4728876861221796e-8	1.9552584033271934e-4	2.6886457715939516	0.848	0.188
SIN3B	23309	1.4740814781072107e-8	1.9568431621873222e-4	3.875263772323943	0.818	0.219
TRIM16L	NA	1.4746786935392968e-8	1.9576359656734164e-4	6.1639286074658495	0.848	0.188
BMS1P1	NA	1.4746817102433388e-8	1.9576399703480322e-4	2.7145977811377517	0.788	0.156
ATR	545	1.4752761220177378e-8	1.958429051978547e-4	4.792955542996989	0.848	0.188
RFK	55312	1.4752761220177378e-8	1.958429051978547e-4	5.596894996712473	0.818	0.219
HMGB1P51	NA	1.4752761220177378e-8	1.958429051978547e-4	3.300352057874	0.848	0.188
SH3YL1	26751	1.4753719823273e-8	1.9585563065394908e-4	4.587636635019482	0.909	0.281
ZNF322	79692	1.476471618373739e-8	1.9600160733911385e-4	3.2008509730318124	0.848	0.188
ANKRD13A	88455	1.4776679676954754e-8	1.9616042271157437e-4	3.9740981365572434	0.848	0.188
CD109	135228	1.4784429998193275e-8	1.9626330822601574e-4	4.119352307154735	0.788	0.156
DHX37	57647	1.4784429998193275e-8	1.9626330822601574e-4	3.850112751794233	0.788	0.156
PLRG1	5356	1.4794373329751718e-8	1.9639530595245405e-4	4.051139441641936	0.939	0.438
SMYD2	56950	1.4813714167275649e-8	1.9665205557058425e-4	6.322148505099523	0.879	0.375
RP11-297L17.6	NA	1.4829166981742205e-8	1.9685719168262777e-4	2.214627223968717	0.909	0.25
ZDHHC9	51114	1.4898406708428563e-8	1.9777634905438916e-4	5.9098021910284215	0.909	0.344
USP8	9101	1.4900685014110379e-8	1.978065935623153e-4	4.627055439660126	0.909	0.312
COQ5	84274	1.491219074405523e-8	1.9795933212733317e-4	5.163791457259208	0.97	0.531
ATG101	60673	1.4941707595806223e-8	1.983511683343276e-4	1.8334254297915304	0.97	0.375
VKORC1	79001	1.4953745209826192e-8	1.985109676604427e-4	5.829878777293428	0.97	0.344
SPRN	503542	1.4961076056561123e-8	1.9860828465084892e-4	4.3355395789644735	0.788	0.156
SNHG21	100505616	1.4961076056561123e-8	1.9860828465084892e-4	2.884522782580064	0.788	0.156
ZCCHC17	51538	1.496924410192188e-8	1.9871671545301298e-4	5.148467693361017	0.939	0.281
SERINC3	10955	1.5003901812105062e-8	1.991767965556947e-4	4.839002170424409	0.939	0.688
UBA7	7318	1.5088386938604303e-8	2.002983366099721e-4	3.104831889416023	0.788	0.156
GAN	8139	1.509201837514788e-8	2.0034654393008813e-4	5.9507134707015235	0.848	0.219
AKR1C1	1645	1.5094777443261575e-8	2.003831705592974e-4	6.195724470874367	0.788	0.156
DDX19A	55308	1.5094777443261575e-8	2.003831705592974e-4	7.225991063863072	0.788	0.156
MED23	9439	1.510272573348469e-8	2.0048868411200928e-4	6.061639065792386	0.879	0.281
CCNT1	904	1.5126211165505973e-8	2.008004532220918e-4	5.230521909243504	0.879	0.281
SHPK	23729	1.5126765723122977e-8	2.0080781497445752e-4	5.635266418523925	0.788	0.156
LSP1P4	654342	1.5133170535731e-8	2.0089283886182903e-4	2.794324973608486	0.788	0.156
CSRNP1	64651	1.5133170535731e-8	2.0089283886182903e-4	5.925822411618894	0.788	0.156
SNX25	83891	1.5133170535731e-8	2.0089283886182903e-4	7.006152226981594	0.788	0.156
ZCCHC14	23174	1.5133170535731e-8	2.0089283886182903e-4	4.948653119999779	0.788	0.156
CRTC3	64784	1.5164612848048112e-8	2.0131023555783868e-4	4.516707244630255	0.848	0.219
TUBB3	10381	1.5210214715719223e-8	2.0191560035117269e-4	2.7036266633167485	0.788	0.156
RP11-401L13.4	NA	1.5228764541772892e-8	2.0216184929203513e-4	2.684404153936354	0.939	0.469
AGA	175	1.525571292681864e-8	2.0251958910351742e-4	4.863030708820839	0.879	0.25
MBP	4155	1.5268224244562625e-8	2.0268567684656884e-4	6.246215535986078	0.788	0.156
EIF2S3B	255308	1.5289820049568036e-8	2.0297236115801568e-4	3.0268128311339666	0.818	0.188
POP5	51367	1.528991551379922e-8	2.0297362844568463e-4	4.908471905050453	0.939	0.5
STT3A	3703	1.529215974866232e-8	2.030034206634923e-4	3.3428672727633577	1	0.969
ANO10	55129	1.5313008675296295e-8	2.032801901645583e-4	6.193214210870558	0.818	0.219
RP11-274B21.14	NA	1.5313477325531192e-8	2.0328641149642656e-4	6.237684462922343	0.788	0.156
ST3GAL4	6484	1.5313477325531192e-8	2.0328641149642656e-4	6.302744538326189	0.788	0.156
DPY19L4	286148	1.533995835792475e-8	2.0363794720145106e-4	3.233590627941312	0.818	0.188
FOXJ3	22887	1.534593339195288e-8	2.0371726577817447e-4	2.1998565271902644	0.97	0.406
MSTO1	55154	1.53516098018015e-8	2.037926201189149e-4	3.2344016623714906	0.909	0.219
GOLPH3L	55204	1.5359940734582597e-8	2.0390321325158397e-4	3.455945203629329	0.939	0.312
ACP2	53	1.536880676101016e-8	2.0402090975240984e-4	4.74578386509994	0.848	0.188
ZNF627	199692	1.536880676101016e-8	2.0402090975240984e-4	6.372388543761035	0.848	0.188
REST	5978	1.5375666771710818e-8	2.0411197639446112e-4	6.564563862431681	0.879	0.25
GATA6	2627	1.538123061293123e-8	2.041858363866621e-4	2.420205367637784	0.848	0.188
RP11-488L18.1	NA	1.538250961377376e-8	2.0420281512284667e-4	1.449145353599108	0.788	0.156
ACOT9	23597	1.5397158201190005e-8	2.043972751207973e-4	7.152152124491191	0.879	0.469
KIF16B	55614	1.5418555228731336e-8	2.046813206614085e-4	5.169129909087721	0.848	0.188
NLK	51701	1.5423869561529462e-8	2.047518684293036e-4	6.480775296520444	0.788	0.156
PA2G4P2	NA	1.5443430914897025e-8	2.0501154539525801e-4	1.5531684181423364	0.788	0.156
DNAJC22	79962	1.5443482576429902e-8	2.0501223120210693e-4	1.7967513455074187	0.848	0.188
AB019441.29	192133	1.546511941013052e-8	2.0529946016948264e-4	2.4120536408400226	0.97	0.469
POLR2B	5431	1.5493927883643875e-8	2.0568189265537243e-4	3.3299361726539436	0.909	0.438
JHY	79864	1.550221465575557e-8	2.057918995551552e-4	6.505069700141315	0.788	0.156
CAMLG	819	1.5536684693020027e-8	2.0624948929984086e-4	2.5259442534943277	0.939	0.375
SENP5	205564	1.5571626147279255e-8	2.067133371051321e-4	0.8331255716138468	0.97	0.344
RP11-193E15.4	NA	1.5604782280954975e-8	2.071534847796773e-4	2.740382954723941	0.848	0.281
PA2G4P6	NA	1.562860659611211e-8	2.0746975256338826e-4	2.9252322315980277	0.818	0.188
DNAAF10	116143	1.564016171897127e-8	2.0762314681934362e-4	7.604263056680092	0.788	0.156
ATP5F1AP3	645443	1.5677294747308873e-8	2.081160877705253e-4	1.784493964248792	0.788	0.156
NPM1P27	NA	1.5708805154131643e-8	2.0853438842109755e-4	2.944321352460517	1	0.375
LMBR1L	55716	1.5713913517925895e-8	2.0860220195046626e-4	4.511639509659752	0.879	0.281
RP11-392P7.1	440086	1.5717991133368523e-8	2.0865633229546715e-4	3.956875300029112	0.939	0.438
NAIPP4	NA	1.5731551531547192e-8	2.0883634658128898e-4	1.3755091350922064	0.788	0.156
ZC3H18	124245	1.5731551531547192e-8	2.0883634658128898e-4	3.3534828287622074	0.788	0.156
RNF114	55905	1.573157222505442e-8	2.0883662128759744e-4	3.0140898731843526	1	0.5
SRSF1	6426	1.5746214808013927e-8	2.090310015763849e-4	2.752084777207334	1	0.531
ITPRID2	6744	1.5749989544722592e-8	2.090811112061924e-4	6.5502375741486585	0.909	0.312
DDX1	1653	1.579111897604444e-8	2.0962710440698993e-4	3.9550105866199425	0.97	0.531
CHD9	80205	1.5836684579950753e-8	2.1023198779884626e-4	4.745457055059846	0.97	0.344
KLHL20	27252	1.5837761601927204e-8	2.1024628526558365e-4	7.1487205094557495	0.848	0.219
LATS2	26524	1.586163327315997e-8	2.105631817011986e-4	-1.8179343284238136	0.758	0.031
QRICH1	54870	1.589568048301691e-8	2.110151584120495e-4	1.3169587525793283	0.939	0.312
DNAJC16	23341	1.591013415892043e-8	2.1120703095966868e-4	5.59397937407859	0.848	0.25
PAK1IP1	55003	1.5917205626484777e-8	2.113009046915854e-4	8.311668916242446	0.909	0.438
WSB1	26118	1.5932748313646202e-8	2.1150723386365334e-4	2.6299301894259903	1	0.562
SREBF2-AS1	NA	1.5953801449505222e-8	2.1178671424218183e-4	6.5250720450395345	0.788	0.156
SDC3	9672	1.5960454310055736e-8	2.118750309659899e-4	2.7051401483108086	0.788	0.156
C19orf12	83636	1.5960454310055736e-8	2.118750309659899e-4	5.068306013390908	0.788	0.156
SEMA6D	80031	1.5966247737438827e-8	2.119519387145004e-4	6.9010497170194585	0.788	0.156
TDRD1	56165	1.597111658214881e-8	2.1201657262802544e-4	6.231342412532378	0.818	0.219
ZSCAN16	80345	1.599044453158606e-8	2.1227315115680497e-4	3.4803659226145194	0.848	0.188
OSBPL9	114883	1.6036175071399754e-8	2.1288022407283172e-4	5.535663264241054	0.939	0.406
NHEJ1	79840	1.606050726620858e-8	2.1320323395891891e-4	3.2593866288186497	0.788	0.156
SLC2A12	154091	1.6068895751624687e-8	2.1331459110281772e-4	7.3858975877736714	0.818	0.188
TTC4	7268	1.607401280787793e-8	2.133825200245795e-4	3.3236757571736297	0.788	0.156
HMGXB4	10042	1.6080914047264034e-8	2.1347413397743004e-4	2.5398860947380735	0.848	0.188
EPB41L1	2036	1.6094289858485208e-8	2.1365169787139113e-4	6.373880174522084	0.788	0.156
SHISA5	51246	1.610214449066021e-8	2.1375596811351428e-4	1.892285756768219	1	0.625
RC3H1	149041	1.610554915673842e-8	2.1380116505570254e-4	2.247977831530921	0.97	0.344
VBP1	7411	1.6163257130178763e-8	2.1456723840312307e-4	3.004646059485336	0.97	0.469
FAM241A	132720	1.6182417405954386e-8	2.148215910640445e-4	4.6916695085133595	0.788	0.156
SRP72P2	153932	1.6182417405954386e-8	2.148215910640445e-4	5.173805824336284	0.788	0.156
EIF2AK3	9451	1.618921400154234e-8	2.1491181587047456e-4	3.902804464903603	0.788	0.156
SGTB	54557	1.6198520724799337e-8	2.150353626217112e-4	6.209710205465288	0.818	0.188
LINC01138	388685	1.6257318226336114e-8	2.1581589945461193e-4	6.857076200465811	0.788	0.156
ABHD17C	58489	1.6279543661017363e-8	2.161109421000055e-4	6.549557164589958	0.788	0.156
POMZP3	22932	1.6291464771814333e-8	2.1626919484583527e-4	5.888706355572913	0.788	0.156
ALKBH5	54890	1.629859087101304e-8	2.163637938126981e-4	4.037509196549985	0.879	0.281
SNRPN	6638	1.6306721363187325e-8	2.1647172609631175e-4	2.003415241799913	0.939	0.406
ALDH2	217	1.6312551282610373e-8	2.165491182766527e-4	1.9537717128635954	0.97	0.625
C1QTNF6	114904	1.631882742672005e-8	2.1663243408970867e-4	7.288984887264662	0.788	0.156
MIR210HG	100506211	1.6332523911197005e-8	2.1681425492114023e-4	5.684886726668949	0.788	0.156
KLHL22	84861	1.6332523911197005e-8	2.1681425492114023e-4	3.6808016978682105	0.788	0.156
SF3B6	51639	1.63539244174721e-8	2.1709834664194213e-4	2.0420935796431383	1	0.594
SULF2	55959	1.6359947226077364e-8	2.17178299426177e-4	9.15662705439345	0.788	0.156
LMCD1	29995	1.6370748075587815e-8	2.1732168070342825e-4	6.744440714728353	0.818	0.219
FGD6	55785	1.6401158158948135e-8	2.177253745600365e-4	4.3410369178350665	0.788	0.156
SPDYE21	442572	1.640322645966889e-8	2.1775283125210451e-4	3.113458049783284	0.788	0.156
RPL30-AS1	NA	1.640322645966889e-8	2.1775283125210451e-4	3.576192291093424	0.788	0.156
RNF170	81790	1.6414915418270303e-8	2.179080021775383e-4	3.5405683813627027	0.788	0.156
SPATA24	202051	1.641828040273258e-8	2.17952672346275e-4	4.2419563052828435	0.788	0.156
IFRD2	7866	1.64301091222709e-8	2.181096985981462e-4	3.068392577690317	0.97	0.625
SINHCAFP1	NA	1.6449352993410177e-8	2.183651609875201e-4	2.9601072728764874	0.788	0.156
EIF5A2	56648	1.6456248130867548e-8	2.184566939372667e-4	4.2428565238961635	0.788	0.156
LTBP4	8425	1.6463145811002617e-8	2.1854826064105976e-4	11.688472856491648	0.788	0.156
PANK4	55229	1.6475964810160842e-8	2.1871843285488517e-4	5.811247821339839	0.879	0.281
ENPP4	22875	1.6476948802510145e-8	2.1873149535332217e-4	4.5450697735976435	0.788	0.156
RAD23B	5887	1.6476948802510145e-8	2.1873149535332217e-4	3.840692105931717	0.788	0.156
DYNC1I2P1	728532	1.6479216707179775e-8	2.1876160178781152e-4	2.5284955490621277	0.788	0.156
SNX19P3	NA	1.649306634062535e-8	2.189454556718015e-4	4.259386628818649	0.788	0.156
SI	6476	1.6497672379885113e-8	2.1900660084297487e-4	4.654657724658396	0.788	0.156
PLA2G4A	5321	1.6503156870981155e-8	2.1907940746227484e-4	8.816175598948703	0.818	0.219
SH3BP5L	80851	1.6506926213235316e-8	2.1912944548069883e-4	5.538312407422335	0.788	0.156
RNF167	26001	1.6509912611379046e-8	2.1916908991605685e-4	3.0066225927429793	0.939	0.344
ARL6	84100	1.6511500834231684e-8	2.191901735744256e-4	5.399378273405285	0.788	0.156
MEA1	4201	1.6513569378941517e-8	2.1921763350544863e-4	3.2345399833793866	1	0.75
VSIR	64115	1.651644942583156e-8	2.1925586612791398e-4	7.943208275509323	0.818	0.219
TAF1A-AS1	100506161	1.6518418884640453e-8	2.1928201069360202e-4	5.899878698253145	0.788	0.156
TMEM62	80021	1.6520796331475647e-8	2.193135713003392e-4	3.145430439521564	0.788	0.156
SLC29A1	2030	1.6527335497823902e-8	2.194003787336123e-4	6.336967970901254	0.909	0.406
ETAA1	54465	1.6539188338440703e-8	2.1955772519280034e-4	8.147652059494842	0.788	0.156
IER3IP1	51124	1.6539599250144644e-8	2.1956318004567014e-4	1.413347830874629	0.879	0.219
MAGI1	9223	1.655998076296705e-8	2.1983374462838758e-4	5.707149939730645	0.788	0.156
HSPA4	3308	1.6567581387009445e-8	2.1993464291255037e-4	4.161987182017672	0.97	0.625
DNAJC24	120526	1.65807961799177e-8	2.2011006928840745e-4	3.1493776240382267	0.788	0.156
PCDHB2	56133	1.6587739765414784e-8	2.2020224538588126e-4	4.801095931585922	0.788	0.156
AL136419.6	NA	1.6601634611006953e-8	2.203866994611173e-4	4.612388244860541	0.788	0.156
B3GAT1-DT	283177	1.6611202284367523e-8	2.2051371032497886e-4	6.697746866139694	0.788	0.156
BTN3A3	10384	1.6622496077966247e-8	2.2066363543500194e-4	6.840997212211989	0.788	0.156
PSKH1	5681	1.6622496077966247e-8	2.2066363543500194e-4	9.881086144056004	0.788	0.156
NUDT7	283927	1.66251494512687e-8	2.20698858965592e-4	4.019540186395645	0.788	0.156
BPGM	669	1.663325998371335e-8	2.2080652628379474e-4	6.8122294708947395	0.848	0.375
PPP2CB	5516	1.6636416531050315e-8	2.2084842944969293e-4	9.817390696047093	0.788	0.156
SPRY4	81848	1.6645660170902668e-8	2.2097113876873292e-4	3.622878734847439	0.818	0.219
LRRC1	55227	1.6646089517508207e-8	2.2097683834492146e-4	5.635085980146992	0.788	0.156
LINC01687	101927843	1.6650347238412205e-8	2.2103335958992203e-4	5.891065628446836	0.788	0.156
MIR2052HG	441355	1.665276590108736e-8	2.210654673369347e-4	6.431339311607943	0.788	0.156
ZNF568	374900	1.6656590970930193e-8	2.2111624513909833e-4	4.292909201415824	0.848	0.188
PLSCR1	5359	1.6658738880643952e-8	2.2114475864054846e-4	3.100710614735994	0.939	0.406
TRAF3IP1	26146	1.6664288206503213e-8	2.2121842594133016e-4	4.6223624725263495	0.788	0.156
TPMT	7172	1.667125714773653e-8	2.213109386362024e-4	3.887211759343612	0.909	0.312
RP11-546D6.3	NA	1.6671262540338915e-8	2.213110102229991e-4	3.5284955490621277	0.788	0.156
GATA2	2624	1.6673140039265362e-8	2.2133593402124768e-4	2.887661430193524	0.909	0.281
NUBPL	80224	1.6676696341566645e-8	2.213831439342972e-4	7.327201042490913	0.818	0.219
MBNL2	10150	1.6676842905729456e-8	2.2138508957355853e-4	6.67200183561823	0.848	0.25
FDXR	2232	1.6685218911626896e-8	2.2149628105184703e-4	7.5349218182215605	0.788	0.156
TANK	10010	1.6690111779368473e-8	2.2156123387111649e-4	2.6520213422238434	0.848	0.188
RFFL	117584	1.6693911452549694e-8	2.2161167453259718e-4	5.878438020119087	0.788	0.156
NPM1P6	NA	1.6699185559786445e-8	2.2168168830616507e-4	3.199731823925276	0.788	0.156
AJM1	389813	1.6699185559786445e-8	2.2168168830616507e-4	5.806105294399666	0.788	0.156
STX16	8675	1.671025273647163e-8	2.2182860507666087e-4	4.543555947228201	0.848	0.188
PTPN20	26095	1.671605740679386e-8	2.2190566207518848e-4	3.736965594166207	0.788	0.156
CCDC90B	60492	1.6716238931315335e-8	2.2190807181321108e-4	2.349754134936177	0.879	0.219
CCSAP	126731	1.6720154815298388e-8	2.219600551730861e-4	3.84799690655495	0.788	0.156
PBX3	5090	1.6720154815298388e-8	2.219600551730861e-4	4.9768635012020654	0.788	0.156
MTERF1	7978	1.6727149712575105e-8	2.2205291243443452e-4	7.1856263163471805	0.788	0.156
MAPK7	5598	1.6727149712575105e-8	2.2205291243443452e-4	4.605221339704956	0.788	0.156
OTUD5	55593	1.6730415071267372e-8	2.2209626007107437e-4	1.5487795306819434	0.848	0.188
DLG1	1739	1.6737104221008055e-8	2.221850585338819e-4	6.251891536047125	0.909	0.281
KLHL24	54800	1.6737140603479662e-8	2.221855415111925e-4	2.158660225764997	0.848	0.188
NUDT19	390916	1.6740504261354704e-8	2.222301940694837e-4	0.5692922544605699	0.97	0.312
ZNF281	23528	1.6741147230139594e-8	2.2223872948010312e-4	7.549183747986115	0.788	0.156
SDHAF3	57001	1.6741147230139594e-8	2.2223872948010312e-4	5.623781749611684	0.788	0.156
LYRM1	57149	1.6743868513862032e-8	2.2227485452151847e-4	3.407865843876589	0.848	0.188
ZNF197	10168	1.6753271013061312e-8	2.2239967269838893e-4	5.209217032588715	0.788	0.156
C3orf52	79669	1.6755155050447e-8	2.2242468329468392e-4	6.294119435963357	0.788	0.156
TBC1D22B	55633	1.6769173179973076e-8	2.2261077396414257e-4	5.944858445807538	0.788	0.156
CADM1	23705	1.6769173179973076e-8	2.2261077396414257e-4	5.371770045374674	0.788	0.156
KCTD2	23510	1.6769173179973076e-8	2.2261077396414257e-4	5.930020470447074	0.788	0.156
TRAPPC10	7109	1.6769173179973076e-8	2.2261077396414257e-4	6.965714334115835	0.788	0.156
HSD17B7	51478	1.6776186112717954e-8	2.2270387064633084e-4	6.443445914464598	0.788	0.156
AMMECR1L	83607	1.6776186112717954e-8	2.2270387064633084e-4	6.249307422722281	0.788	0.156
RASAL2	9462	1.6790219718221977e-8	2.2289016675939674e-4	8.508178923357628	0.788	0.156
FAM8A1	51439	1.6825847594786845e-8	2.2336312682079537e-4	2.600940999342184	0.788	0.156
RNPC3	55599	1.6836795327663566e-8	2.2350845797473385e-4	1.7152249035301033	0.939	0.281
TIMMDC1	51300	1.688822446676164e-8	2.2419117979626075e-4	5.93759280681899	0.939	0.719
MAK	4117	1.6899901293606753e-8	2.2434618967262965e-4	1.3801037091694566	0.788	0.188
C4B	721	1.690626460285776e-8	2.2443066260293678e-4	2.895772631124364	0.788	0.156
RMDN3	55177	1.697394594045621e-8	2.253291323595562e-4	1.1542672284882816	0.97	0.438
MFSD5	84975	1.697719330226908e-8	2.2537224108762203e-4	5.806730243528299	0.788	0.156
PIGV	55650	1.6991026710975343e-8	2.255558795881977e-4	8.128685503976852	0.818	0.219
CKAP5	9793	1.7006017916109545e-8	2.257548878363542e-4	6.24522035079071	0.879	0.344
MCAM	4162	1.7052623614494427e-8	2.2637357848241354e-4	7.57918967539001	0.818	0.219
GTF3C6P2	NA	1.705865707283846e-8	2.2645367264193057e-4	2.742202242532353	0.848	0.25
SCPEP1	59342	1.706766437355433e-8	2.2657324455893375e-4	6.984207231311647	0.879	0.375
MRPS27	23107	1.7072007834465636e-8	2.2663090400253132e-4	3.748504107193577	0.939	0.5
PFN1P1	NA	1.7076639349116592e-8	2.2669238735952276e-4	2.130018273076173	0.939	0.344
PWP2	5822	1.7098372913834344e-8	2.2698090043115092e-4	2.838248930003388	0.788	0.156
SHKBP1	92799	1.71086545158298e-8	2.271173886976406e-4	2.201752939326205	0.909	0.375
UBE2B	7320	1.7114459336158612e-8	2.2719444768750556e-4	3.2510617641677175	0.909	0.25
BAGE2	NA	1.711983633722135e-8	2.2726582737661342e-4	3.3444842194535362	0.788	0.156
WDR5B-DT	102723582	1.7121294891467663e-8	2.2728518968423322e-4	1.8647666498748918	0.848	0.188
NSMCE2	286053	1.7128493794939132e-8	2.2738075512781697e-4	3.910369622713569	0.848	0.219
MBOAT1	154141	1.7141323453389163e-8	2.2755106884374114e-4	4.325421304925459	0.788	0.156
FARSA	2193	1.7170100068417706e-8	2.2793307840824505e-4	4.0101426547176215	0.97	0.688
TRAF3IP2	10758	1.7189769607506472e-8	2.281941915396484e-4	5.733369343760067	0.879	0.188
BABAM2	9577	1.7198577998020224e-8	2.283111229237185e-4	3.7052891178024883	0.939	0.344
TM2D1	83941	1.7202116104321803e-8	2.2835809128487195e-4	3.3599009993799935	0.909	0.406
EFCAB2	84288	1.721311857528321e-8	2.285041490868846e-4	5.5201364814578895	0.788	0.156
PROM2	150696	1.7263831661344417e-8	2.2917736530434713e-4	5.56449839816144	0.879	0.25
WIPI2	26100	1.7296711752030377e-8	2.2961384850820325e-4	5.537382450643854	0.879	0.312
ERGIC3	51614	1.7301849630072244e-8	2.2968205383920904e-4	1.5018657370772583	1	0.969
HMGCS1	3157	1.7335777363772926e-8	2.3013244450408558e-4	3.4018621105311104	0.788	0.156
ZNF680	340252	1.733781022415072e-8	2.3015943072560082e-4	0.9248727531019387	0.909	0.219
FANCL	55120	1.7363563604957875e-8	2.3050130685581578e-4	3.4569720905843635	0.848	0.188
TMEM161A	54929	1.7371528902487228e-8	2.3060704618051796e-4	5.366538981587654	0.879	0.25
GORASP2	26003	1.737827955399281e-8	2.3069666107925459e-4	3.6796688028634197	0.909	0.219
ZFP62	643836	1.7379251852761057e-8	2.3070956834540302e-4	6.1771930019063515	0.788	0.156
SPAG4	6676	1.7381349672172843e-8	2.3073741689809448e-4	5.803075389990518	0.788	0.156
TMBIM6	7009	1.738246837496331e-8	2.3075226767763795e-4	1.3889865153981287	1	1
MYL12B	103910	1.7401119545006978e-8	2.3099986195996764e-4	1.1493968789886608	1	1
FBXO8	26269	1.74155538026963e-8	2.3119147673079338e-4	5.682164659746521	0.788	0.156
BZW1	9689	1.74165175129251e-8	2.312042699840807e-4	1.9298571540489853	1	0.75
NXT2	55916	1.742282218914616e-8	2.3128796456091527e-4	6.791024721117026	0.788	0.156
LGALS9	3965	1.7433334631647e-8	2.314275172351139e-4	7.5031540014714	0.818	0.219
SFR1	119392	1.751412926499039e-8	2.3250006599274744e-4	5.7999550101813515	0.818	0.25
ATP6V0E2	155066	1.7546431889355814e-8	2.3292888333119845e-4	5.661195170843578	0.909	0.625
LSM7	51690	1.7549196126324416e-8	2.3296557857695663e-4	1.991879327396326	0.97	0.5
UMPS	7372	1.7573785189186983e-8	2.332919983864572e-4	5.610015316158179	0.909	0.438
RPL12P4	NA	1.759021139844932e-8	2.3351005631441473e-4	2.654674867049224	0.939	0.438
HNRNPA1P54	NA	1.7645536679296315e-8	2.3424449941765858e-4	0.7261240345187793	0.758	0.062
CBLC	23624	1.768160928339936e-8	2.3472336323712652e-4	4.792427711639819	0.818	0.25
H4C11	8363	1.7702082508515768e-8	2.3499514530054682e-4	2.30610312772568	0.788	0.156
TTC28	23331	1.7727885039232483e-8	2.353376738958112e-4	11.503187289399852	0.788	0.156
MECP2	4204	1.7736032557938165e-8	2.3544583220662914e-4	2.988714192453485	0.909	0.25
NPM1P21	NA	1.7745341257355702e-8	2.3556940519139694e-4	1.9744649078928622	0.788	0.156
KLHDC2	23588	1.776027982264354e-8	2.35767714645593e-4	4.717973347925841	0.848	0.25
PNPLA8	50640	1.7786197043840944e-8	2.3611176575698853e-4	5.647851152769672	0.909	0.281
ELMOD3	84173	1.7801091397666194e-8	2.3630948830401872e-4	6.844084439136185	0.818	0.25
MSMO1	6307	1.7822250004624912e-8	2.365903688113957e-4	7.791024721117027	0.818	0.25
BID	637	1.785237631171811e-8	2.369902955380579e-4	5.880105875843444	0.879	0.281
BLTP1	84162	1.7868250963318493e-8	2.37201031538053e-4	2.8592508167464112	0.939	0.344
OLA1P1	NA	1.7873476206446655e-8	2.3727039664057936e-4	1.696363053970127	0.788	0.156
ATXN7L1	222255	1.7955920249863162e-8	2.3836484131693346e-4	5.952042202318472	0.788	0.156
VPS51	738	1.798561308099283e-8	2.3875901365017982e-4	6.376829179866683	0.788	0.156
ZHX1	11244	1.804173322927794e-8	2.3950400861866465e-4	3.5131151686218973	0.848	0.188
SLC35A1	10559	1.8056180774000503e-8	2.396957997748567e-4	4.439333086518546	0.848	0.188
DENND4C	55667	1.805969615382774e-8	2.3974246644206326e-4	2.7102952240187843	0.879	0.312
RBBP4	5928	1.8064728106278676e-8	2.3980926561084943e-4	3.7012659915295734	0.97	0.5
DBN1	1627	1.8113992549031887e-8	2.404632510883983e-4	3.340677765482255	0.879	0.344
ZNF286A	57335	1.8128571169425186e-8	2.4065678227411935e-4	3.0396701454300206	0.848	0.188
RARG	5916	1.8159705968931424e-8	2.4107009673756465e-4	7.039447800454052	0.818	0.25
RPL17P34	643863	1.8164623583184196e-8	2.411353780667702e-4	1.6960859589839896	0.818	0.188
RPSAP8	643617	1.8249923955667556e-8	2.4226774051148682e-4	2.3665389815876536	0.818	0.219
KRT18P34	391589	1.8349647627283797e-8	2.4359157225219242e-4	0.736965594166206	0.667	0
RPL26P19	441073	1.8364127921385703e-8	2.4378379815639522e-4	4.395261135542823	0.97	0.469
CDKN1C	1028	1.8408775547993614e-8	2.4437649539961524e-4	6.571447694246675	0.788	0.156
PHF20	51230	1.8417732007471513e-8	2.4449539239918434e-4	4.112091049385305	0.939	0.5
RHBDD3	25807	1.845973516836614e-8	2.4505298436006053e-4	4.344630730577953	0.879	0.406
KIF5C	3800	1.8462858398769353e-8	2.450944452436632e-4	6.25405036630876	0.818	0.25
GALK1	2584	1.8462858398769353e-8	2.450944452436632e-4	6.275127477821814	0.818	0.25
SPRTN	83932	1.849937483216514e-8	2.4557920089699224e-4	4.7922407250488135	0.848	0.219
UPRT	139596	1.850801166836146e-8	2.456938548974984e-4	3.500956525463846	0.788	0.156
BTF3P10	NA	1.8570707481772495e-8	2.465261418205299e-4	1.9730933073703874	0.818	0.188
CREBBP	1387	1.8671218554677116e-8	2.478604263133387e-4	8.686718270468702	0.879	0.375
PDCD5P1	NA	1.8674369703991404e-8	2.4790225782048587e-4	2.100928908850781	0.939	0.281
PPIAP40	NA	1.8693336724850266e-8	2.481540450223873e-4	2.931889811667739	0.818	0.219
NUP42	11097	1.8695544973338782e-8	2.4818335952107233e-4	6.200819009388097	0.879	0.344
GGA2	23062	1.8711047620384778e-8	2.4838915716060794e-4	1.3089219511266128	0.879	0.25
ZNF66	7617	1.8723231374437994e-8	2.485508964956644e-4	0.5276398667785935	0.848	0.188
GJA4	2701	1.8727318621876653e-8	2.4860515470541254e-4	7.158779064470426	0.909	0.344
EBAG9	9166	1.8753168032824684e-8	2.489483056357477e-4	6.809254454973087	0.818	0.219
HOMER2	9455	1.878314675034959e-8	2.493462731108908e-4	4.561274364221566	0.818	0.219
PA2G4P5	NA	1.878393431040657e-8	2.493567279706472e-4	2.1540194390435548	0.788	0.156
LIN54	132660	1.878991599141528e-8	2.494361347860378e-4	6.359044043649826	0.788	0.156
LYPLAL1	127018	1.879786753279106e-8	2.4954169149780134e-4	0.9574240220805263	0.909	0.281
HSPA13	6782	1.8805658420112397e-8	2.4964511552699205e-4	6.0649191264174345	0.818	0.219
CBX5	23468	1.880780332127027e-8	2.4967358908986283e-4	5.552409994007219	0.97	0.469
AHSA2P	NA	1.881316757740056e-8	2.4974479958999246e-4	-1.2116158060726114	0.848	0.188
TMX2P1	NA	1.8820898346783885e-8	2.498474255535561e-4	5.029606462085324	0.788	0.156
ARHGAP26	23092	1.8875864924799667e-8	2.505771068767156e-4	4.771065852336206	0.939	0.375
RRM2B	50484	1.8891642984566908e-8	2.507865606201257e-4	5.51465617936244	0.879	0.344
RTKN	6242	1.8907358971332567e-8	2.509951903444398e-4	6.8717839231862605	0.788	0.156
MTFP1	51537	1.892306667274765e-8	2.512037100807251e-4	3.8160721391587127	0.788	0.156
TNFSF10	8743	1.8957487330700614e-8	2.5166064431505065e-4	5.177795114078431	0.939	0.75
SFMBT2	57713	1.8977541868630784e-8	2.5192686830607366e-4	5.334542096542934	0.818	0.219
AEN	64782	1.9001777322738904e-8	2.5224859395935897e-4	6.870887746509205	0.788	0.156
RSPRY1	89970	1.9049074066148258e-8	2.528764582281181e-4	4.7795085114920335	0.939	0.375
ERCC4	2072	1.907323220608666e-8	2.531971575358004e-4	6.4964140517564655	0.818	0.25
NET1	10276	1.9087163107005014e-8	2.5338209024549155e-4	5.241701536210675	0.939	0.562
RP11-331F4.1	441774	1.9108292182077347e-8	2.536625787170768e-4	1.1037045196306807	0.788	0.156
RP11-132F7.2	NA	1.911793008831447e-8	2.537905219223746e-4	3.09737984176971	0.818	0.188
RPL7P19	100270853	1.9149149766592057e-8	2.5420496315150956e-4	3.908666657682991	0.818	0.188
RPS4XP7	442162	1.915080515357351e-8	2.5422693841368836e-4	0.8223393497780824	0.758	0.062
SDHAP4	NA	1.9229357411123277e-8	2.552697196326615e-4	0.5374784357803737	0.879	0.281
COMMD2	51122	1.9231876346286514e-8	2.553031584969535e-4	6.033756688376196	0.818	0.25
OSGIN2	734	1.923672084302153e-8	2.553674691911108e-4	-0.7078498327627711	0.909	0.25
ZNF614	80110	1.9269819213943802e-8	2.5580685006510394e-4	6.622536336592387	0.818	0.25
DNAH1	25981	1.932166126778929e-8	2.5649505332990286e-4	3.971222030152974	0.848	0.188
RIDA	10247	1.9353525132343088e-8	2.569180461318545e-4	3.4422125747483316	0.848	0.219
VPS25	84313	1.9362868475747106e-8	2.5704207901554283e-4	2.93010628748351	0.97	0.5
CD164	8763	1.9398344213982813e-8	2.5751301944062187e-4	0.8338571097850878	1	0.75
H3C6	8353	1.943226647728803e-8	2.579633374859986e-4	4.614183576123036	0.788	0.156
PPA2	27068	1.9441429556165678e-8	2.5808497735809935e-4	4.76185942464666	0.97	0.562
RANBP2	5903	1.9455439294920473e-8	2.582709566400693e-4	0.9410779197012333	1	0.531
MEST	4232	1.9492850702549263e-8	2.587675930763415e-4	5.207236910067813	0.909	0.312
MED19	219541	1.9543011915731867e-8	0.00025943348318134053	2.623123090231033	0.909	0.281
STK3	6788	1.9561929991094935e-8	2.5968462063178527e-4	4.160905212185743	0.939	0.438
ZNF519	162655	1.957080536822806e-8	2.598024412632275e-4	4.827550597142141	0.788	0.156
NME6	10201	1.960678861647609e-8	2.6028011888372014e-4	2.5152059492412766	0.939	0.375
RP11-448A19.1	NA	1.9632135523603266e-8	2.6061659907583335e-4	4.865989686288161	0.818	0.219
DNAJC19P9	NA	1.963995320963068e-8	2.6072037885784726e-4	2.356704188962517	0.848	0.188
ZNG1E	220869	1.96509349233155e-8	2.6086616110701326e-4	3.1717010635167853	0.97	0.375
PPP2R5E	5529	1.966342267967588e-8	2.6103193607269733e-4	2.399291694510712	0.848	0.188
ANAPC2	29882	1.96937654038981e-8	2.614347357367473e-4	3.1131471576280267	0.788	0.156
TMEM205	374882	1.970555479896783e-8	2.615912399562979e-4	-0.46634572676634356	0.97	0.406
CBX6	23466	1.9741605421297246e-8	2.6206981196772095e-4	3.7298458476508123	1	0.375
OLA1	29789	1.9742491584125637e-8	2.6208157577926785e-4	3.727047503527735	1	0.562
EIF4G3	8672	1.9759512744882143e-8	2.6230753168831044e-4	3.138183660373831	0.97	0.375
DCTN3	11258	1.984184678689001e-8	2.6340051609596485e-4	1.5574481109522447	0.97	0.625
PHF6	84295	1.9887614810615615e-8	2.640080866109223e-4	6.637080320438892	0.848	0.312
HELZ	9931	1.9909595297858356e-8	2.642998775790697e-4	3.954020017230807	0.97	0.469
PSMB8	5696	1.991786305135363e-8	2.6440963200671943e-4	6.487984460072219	0.939	0.562
DAP3	7818	1.997023443519255e-8	2.651048621271811e-4	1.971780090948882	1	0.562
RAMP2	10266	1.9976839515489037e-8	2.65192544568117e-4	6.510925395814613	0.848	0.219
PGGT1B	5229	2.001067486105289e-8	2.656417087804771e-4	3.206800307963934	0.909	0.375
ZNF692	55657	2.003979648503614e-8	2.6602829833885473e-4	6.3536369546147	0.848	0.219
GTPBP8	29083	2.0047678347091227e-8	2.6613293005763603e-4	6.22066567661698	0.848	0.219
ADAT1	23536	2.0047811728439753e-8	2.661347006950377e-4	2.883098099486756	0.909	0.25
CHKA	1119	2.0118737730588183e-8	2.670762433735581e-4	5.142715325052704	0.818	0.25
ZBTB4	57659	2.0126646857353218e-8	2.6718123703136395e-4	4.6573661435346905	0.848	0.219
SUV39H2	79723	2.0148270715193096e-8	2.6746829374418835e-4	5.673729212186158	0.879	0.312
ATXN1-AS1	NA	2.0150445183847457e-8	2.67497159815575e-4	3.0055940164732227	0.788	0.156
RBM11	54033	2.0151390584381866e-8	2.675097100076693e-4	4.892553710106244	0.788	0.156
STEAP1	26872	2.015251312995196e-8	2.6752461180011225e-4	8.23484548279623	0.879	0.5
CSNK1A1	1452	2.0192440084048238e-8	2.6805464211574035e-4	2.625189186460667	1	0.781
GSTA1	2938	2.02513115465353e-8	2.6883616078025613e-4	7.74015684126484	0.788	0.156
PDSS2	57107	2.0258895545431265e-8	2.6893683836560003e-4	4.824942673540289	0.818	0.219
DUXAP8	503637	2.0275011217115784e-8	2.6915077390721203e-4	3.8704892670035953	0.818	0.219
RPLP0	6175	2.0286039152227682e-8	2.692971697458225e-4	2.0940928617535004	1	1
HSP90AB1	3326	2.029322469964185e-8	2.693925578877456e-4	2.6357850843852155	1	1
SHPRH	257218	2.0299096140654158e-8	2.6947050126718396e-4	4.680735674470395	0.879	0.25
TBL1XR1	79718	2.0312724174213325e-8	2.696514134126819e-4	1.8898706809198798	0.97	0.344
RBM6	10180	2.0324891349771757e-8	2.698129326682201e-4	2.542758154169986	0.97	0.5
BNIP1	662	2.0347671160509884e-8	2.701153346557687e-4	6.065359732501259	0.818	0.219
AEBP2	121536	2.0347671160509884e-8	2.701153346557687e-4	2.5405683813627027	0.848	0.188
USP32	84669	2.036384883696182e-8	2.7033009331066816e-4	-3.129744359497815	0.848	0.188
GNPTAB	79158	2.037531927162108e-8	2.704823633307698e-4	3.6710383132581113	0.879	0.219
[truncated: 6,546 more rows]
