# Supplementary material for: EpCAM–PSMA: Potential predictors of treatment outcomes for PSMA-targeted alpha therapies in metastatic castration-resistant prostate cancer
Source: Mol Ther Oncol. 2026 Feb 2;34(1):201143. doi: 10.1016/j.omton.2026.201143 (PMC12925578; doi:10.1016/j.omton.2026.201143)
Supplement: Table S4. Index primers — A table showing the i5–i7 index primer pairs and their sequences used during library preparation. [file mmc3.xlsx]

## Sheet: Supplementary_table_4
Table S4. Index primers. A table showing the i5 - i7 index primer pairs and their sequences used during library preparation.
INDEX ID	i7 INDEX READ	I5 INDEX READ
set4-H1	CAACGGAA	AGTAGATG
set5-B1	GAACCTCT	GTCTGCGC
set5-C1	GCCCAGTG	CCGCAATT
set5-D1	TGACAGCT	CCCGTAGG
set5-E1	CATCACCC	ATATAGCA
set5-F1	CTGGAGTA	GTTCGGTT
set5-G1	GATCCGGG	AAGCAGGT
set5-H1	AACACCTG	CGCATGGG
set4-H2	ACAACCAA	TTTGGACA
set5-B2	ACAGGAAA	ATTGTCTA
set5-C2	GTGCTCTG	AGGAAGAA
set5-D2	GTACCTGG	TTTAGGTG
set5-E2	AGCGCAAA	GCGAGTAC
set5-F2	AACGCCCT	ACTGGTTA
set5-G2	GCGTACGG	AGTTTCCG
set5-H2	GCCAGATT	TTCTCAGC
set4-H3	ACCTCACT	GCTTACGG
set5-B3	GAGATGAT	AGGCGTGA
set5-C3	GCCCGTCT	GCTGTTGC
set5-D3	TTCGCCTG	GAGACGAT
set5-E3	CTAGCTCC	TCACAAGG
set5-F3	TATGCCGG	ATGGTGAG
set5-G3	AATGTTGG	AGAATTTG
set5-H3	ATCGGATA	GTGAGGAG
set5-B4	GCTCCCTG	ACATTTGC
set5-C4	AGTCAATT	CCATGCGT
set5-D4	AATACGCT	GGTGGTGT
set5-E4	AACTTCGT	TCAGCGTG
set5-F4	GAACTGCC	GGCTGGGA
set5-G4	AGCATTGT	ACGAATAG
set5-H4	GACCAGGA	AATGGCTC
set4-H5	CCTAGTCG	ACTTCTTG
set5-B5	GTTCTGCA	GCTCCTTC
set5-C5	CTGTCCGG	TTGTAATC
set5-D5	GTCAAGCG	CTTCAAAT
set5-E5	TTCGCTCA	TGGCAAGT
set5-F5	TCTTAGTT	CAATTCCT
set5-G5	ACCACTCG	TGTAATAG
set5-H5	AGAACGAT	GGTCCCTA
set5-B6	GCTGGACG	CTGTTACG
set5-C6	TGATTGAT	TTATGGGT
set5-D6	CCCAAATG	CAATGGTG
set5-E6	ATTCGCAT	ATAGCTAA
set5-F6	CGTCAAGA	GGGTTGTT
set5-G6	CTTCGACC	ACAGTAAC
set4-H7	CATCTACT	TTCCGTTG
set5-B7	GCGCAGAC	AGAGGTTC
set5-C7	AATTGCGG	CACTGGGC
set5-E7	TGCTATAT	GGGTGATG
set5-F7	AACCGAAC	TACTCCAG
set5-G7	ACCTGCTT	CCCGGATC
set5-H7	CCCATGCG	CAGGTGTT
set5-A8	ATCTGGGA	AACGTCAC
set5-B8	TAGACAAT	TTTCCTGT
set5-C8	TTCTTCCT	CAGAGCAC
set5-D8	CACCTAAA	CCAGGTAC
set5-E8	GTACTCGC	TTTGCGCT
set5-F8	TAACCAGT	AGGGCGTT
set5-G8	CGGAAACT	CCGTACGC
set5-H8	GCTGAGAA	AATCTGGC
set5-A9	ATGTCTTA	TCTGCTAT
set5-B9	TCACGCCT	ATCATCTC
set5-C9	GCAACAGC	AGACGGGC
set5-D9	ATCGTCTC	CAGGCGAA
set5-E9	CCTTGTGA	GGAGCTAG
set5-F9	CTCACCAT	CCGGCATA
set5-G9	CAAATTCT	CCAACATT
set5-H9	CTCCTCAC	TATCCGAT
set5-A10	ATGTGCAA	GTCACTAT
set5-B10	GCAAATGT	CAGGGAGC
set5-C10	ACGCATGG	AATTGACT
set5-D10	ACACCACC	AGCGTATT
set5-E10	CACGCTGA	ACGAAGTT
set5-F10	TCCCAGCC	GGCAGTTC
set5-G10	CTATTCGT	ACAATGCT
set5-H10	GAGCCATT	TCCTGGTC
set5-A11	ATTAATCG	AATGCTGT
set5-B11	GAAGGAGC	TGCAGAAC
set5-C11	GATTACAA	CCGGACAG
set5-D11	ATTTGAAG	CGCTTGAC
set5-E11	ACTTGCCA	TGAGCGAA
set5-F11	AGGAATTG	AACTAAGA
set5-G11	CTATTACA	CGAGTGGT
set5-H11	TAGGGACC	ATCGTTCT
set5-A12	AGAAGACC	TACGGGAT
set5-B12	CGTAACAG	CGTCCAGC
set5-C12	ACCCATAA	ATCAATCA
set5-E12	TTAGCTAT	ATGCGAAT
set5-F12	AACAACCC	TCTTGACG
set5-H12	CCGAGCAC	GTCGTCTG
set5-A1	AGTTTCGA	CCTACGAT
set1-A7	CGAATACG	GTCGGTAA
set1-E3	GCAATTCC	TGTTCGAG
set3-D1	GATGCGAC	CCCAAAGT
set4-B11	CCAATGAA	TAGCTCAC
set5-A2	GTGACGTT	TCCCAGAT
set1-A8	TCTAGGAG	AGGTCACT
set1-E5	CCGCTTAA	ACGATGAC
set3-D3	ATGCTCCC	CCCTGCTG
set4-B12	CGAGTCAG	CCTTAGTA
set5-A3	ATAGCAGA	TAAGACAT
set1-A10	CGTATCTC	GTACCTTG
set1-E8	TATGGCAC	TCTCGCAA
set4-C1	ATCAAATC	TCATGTAG
set5-A4	ATAGTGAC	TTGCACAT
set1-A12	CGGCATTA	TGACTGAC
set1-E9	CTCGAACA	GGAATTGC
set4-F2	CTTTATTC	CCGTTCCA
set5-A5	ACAGCATT	CGATTAAT
set1-B1	TCGTCTGA	TCAAGGAC
set3-F3	GTAGTTCG	CTTGATGC
set4-F12	CCTCCTTT	CTTTCGCG
set5-A6	ATCCCGTA	GGTCTTCT
set1-B6	CCTTCCAT	ATTGCGTG
set1-E11	GTCATCGT	TTAAGCGG
set3-F4	TTGTGCCC	TTTCCATC
set5-A7	ATCGTAGG	TCGAAACT
set1-B7	GTCCTTGA	TCAGACGA
set1-F1	CAGGTTCA	GGCGTTAT
set3-G10	GTTCGTCG	AGAGGACA
set1-A1	TTACCGAC	CGTATTCG
set2-A11	AAGGAAGG	ACTCCGGT
set1-F2	GAACGAAG	GGTGATTC
set3-H1	ACGTTGTA	TAGGTCGA
set1-A2	AGTGACCT	CTCCTAGA
set1-D1	TACGGTCT	GCAATGGA
set1-F3	CTCAGAAG	AACTTGCC
set3-H2	GAGCACTC	CAAGTTGC
set1-D2	CCAGTATC	ATCTCGCT
set1-F5	GACGAACT	TCGCATTG
set3-H7	TCGACCTA	TACAACGT
set1-A5	TCCTCATG	AGGTGTAC
set1-D10	AAGACACC	TCGGTTAC
set1-F8	GAATCACC	CTTCGTTC
set3-H10	GAGACCAA	GACTATAC
set1-E2	TTGCGAGA	GTGCCATA
set1-F9	GGCAAGTT	CTTCTGAG
set3-H12	CGTCCGAC	CACACAAC
